# Supplementary material for: An Integrative Analysis of Preeclampsia Based on the Construction of an Extended Composite Network Featuring Protein-Protein Physical Interactions and Transcriptional Relationships
Source: PLoS One. 2016 Nov 1;11(11):e0165849. doi: 10.1371/journal.pone.0165849 (PMC5089765; doi:10.1371/journal.pone.0165849)
Supplement: S1 Network — Cytoscape XML file. (ZIP) [file pone.0165849.s003.zip › S1_Network.xml]

<?xml version="1.0" encoding="UTF-8" standalone="yes"?>
<graph id="52" label="Merged Network View" directed="1" cy:documentVersion="3.0" xmlns:dc="http://purl.org/dc/elements/1.1/" xmlns:xlink="http://www.w3.org/1999/xlink" xmlns:rdf="http://www.w3.org/1999/02/22-rdf-syntax-ns#" xmlns:cy="http://www.cytoscape.org" xmlns="http://www.cs.rpi.edu/XGMML">
  <att name="networkMetadata">
    <rdf:RDF>
      <rdf:Description rdf:about="http://www.cytoscape.org/">
        <dc:type>Protein-Protein Interaction</dc:type>
        <dc:description>N/A</dc:description>
        <dc:identifier>N/A</dc:identifier>
        <dc:date>2016-08-30 17:03:27</dc:date>
        <dc:title>Merged Network View</dc:title>
        <dc:source>http://www.cytoscape.org/</dc:source>
        <dc:format>Cytoscape-XGMML</dc:format>
      </rdf:Description>
    </rdf:RDF>
  </att>
  <att name="shared name" value="Merged Network" type="string"/>
  <att name="name" value="Merged Network" type="string"/>
  <att name="selected" value="1" type="boolean"/>
  <att name="__Annotations" type="list">
    <att name="__Annotations" value="" type="string"/>
  </att>
  <att name="layoutAlgorithm" value="Grid Layout" type="string" cy:hidden="1"/>
  <graphics>
    <att name="NETWORK_CENTER_X_LOCATION" value="1513.5" type="string"/>
    <att name="NETWORK_SCALE_FACTOR" value="0.2561783876500857" type="string"/>
    <att name="NETWORK_NODE_SELECTION" value="true" type="string"/>
    <att name="NETWORK_DEPTH" value="0.0" type="string"/>
    <att name="NETWORK_WIDTH" value="1523.0" type="string"/>
    <att name="NETWORK_CENTER_Z_LOCATION" value="0.0" type="string"/>
    <att name="NETWORK_EDGE_SELECTION" value="true" type="string"/>
    <att name="NETWORK_CENTER_Y_LOCATION" value="1442.5" type="string"/>
    <att name="NETWORK_HEIGHT" value="762.0" type="string"/>
    <att name="NETWORK_BACKGROUND_PAINT" value="#FFFFFF" type="string"/>
    <att name="NETWORK_TITLE" value="Merged Network View" type="string"/>
  </graphics>
  <node id="1603" label="NLRP7">
    <att name="shared name" value="NLRP7" type="string"/>
    <att name="name" value="NLRP7" type="string"/>
    <att name="selected" value="0" type="boolean"/>
    <att name="isExcludedFromPaths" value="0" type="boolean"/>
    <att name="Matching.Attribute.2" type="list">
      <att name="Matching.Attribute.2" value="" type="string"/>
    </att>
    <att name="LogFC" type="real"/>
    <att name="Matching.Attribute" type="list">
      <att name="Matching.Attribute" value="" type="string"/>
    </att>
    <att name="Matching.Attribute.1" type="list">
      <att name="Matching.Attribute.1" value="" type="string"/>
    </att>
    <att name="Nature" value="Interactant" type="string"/>
    <att name="Type" value="gene" type="string"/>
    <att name="isInPath" value="0" type="boolean" cy:hidden="1"/>
    <graphics width="4.0" x="1724.8169945134193" w="50.0" outline="#006699" y="1842.0586586918553" fill="#FFFFCC" h="30.0" type="ELLIPSE" z="0.0">
      <att name="NODE_TRANSPARENCY" value="255" type="string"/>
      <att name="NODE_CUSTOMGRAPHICS_SIZE_8" value="0.0" type="string"/>
      <att name="NODE_CUSTOMGRAPHICS_POSITION_5" value="C,C,c,0.00,0.00" type="string"/>
      <att name="NODE_LABEL_FONT_SIZE" value="12" type="string"/>
      <att name="NODE_LABEL_TRANSPARENCY" value="255" type="string"/>
      <att name="NODE_CUSTOMGRAPHICS_9" value="org.cytoscape.ding.customgraphics.NullCustomGraphics,0,[ Remove Graphics ]," type="string"/>
      <att name="NODE_CUSTOMGRAPHICS_SIZE_4" value="0.0" type="string"/>
      <att name="NODE_LABEL_COLOR" value="#000000" type="string"/>
      <att name="NODE_CUSTOMGRAPHICS_POSITION_2" value="C,C,c,0.00,0.00" type="string"/>
      <att name="NODE_CUSTOMGRAPHICS_6" value="org.cytoscape.ding.customgraphics.NullCustomGraphics,0,[ Remove Graphics ]," type="string"/>
      <att name="NODE_VISIBLE" value="true" type="string"/>
      <att name="NODE_CUSTOMGRAPHICS_3" value="org.cytoscape.ding.customgraphics.NullCustomGraphics,0,[ Remove Graphics ]," type="string"/>
      <att name="NODE_CUSTOMGRAPHICS_5" value="org.cytoscape.ding.customgraphics.NullCustomGraphics,0,[ Remove Graphics ]," type="string"/>
      <att name="NODE_CUSTOMGRAPHICS_POSITION_4" value="C,C,c,0.00,0.00" type="string"/>
      <att name="NODE_CUSTOMGRAPHICS_POSITION_6" value="C,C,c,0.00,0.00" type="string"/>
      <att name="NODE_CUSTOMGRAPHICS_POSITION_8" value="C,C,c,0.00,0.00" type="string"/>
      <att name="NODE_DEPTH" value="0.0" type="string"/>
      <att name="NODE_CUSTOMGRAPHICS_7" value="org.cytoscape.ding.customgraphics.NullCustomGraphics,0,[ Remove Graphics ]," type="string"/>
      <att name="NODE_LABEL_POSITION" value="C,C,c,0.00,0.00" type="string"/>
      <att name="NODE_CUSTOMGRAPHICS_4" value="org.cytoscape.ding.customgraphics.NullCustomGraphics,0,[ Remove Graphics ]," type="string"/>
      <att name="NODE_CUSTOMGRAPHICS_SIZE_6" value="0.0" type="string"/>
      <att name="NODE_CUSTOMGRAPHICS_SIZE_9" value="0.0" type="string"/>
      <att name="NODE_CUSTOMGRAPHICS_1" value="org.cytoscape.ding.customgraphics.NullCustomGraphics,0,[ Remove Graphics ]," type="string"/>
      <att name="NODE_CUSTOMGRAPHICS_SIZE_2" value="0.0" type="string"/>
      <att name="NODE_BORDER_STROKE" value="SOLID" type="string"/>
      <att name="NODE_CUSTOMGRAPHICS_SIZE_1" value="0.0" type="string"/>
      <att name="NODE_CUSTOMGRAPHICS_POSITION_7" value="C,C,c,0.00,0.00" type="string"/>
      <att name="NODE_CUSTOMGRAPHICS_POSITION_3" value="C,C,c,0.00,0.00" type="string"/>
      <att name="NODE_TOOLTIP" value="" type="string"/>
      <att name="NODE_CUSTOMGRAPHICS_POSITION_9" value="C,C,c,0.00,0.00" type="string"/>
      <att name="NODE_CUSTOMGRAPHICS_SIZE_3" value="0.0" type="string"/>
      <att name="NODE_CUSTOMGRAPHICS_SIZE_5" value="0.0" type="string"/>
      <att name="NODE_LABEL_WIDTH" value="200.0" type="string"/>
      <att name="NODE_CUSTOMGRAPHICS_SIZE_7" value="0.0" type="string"/>
      <att name="NODE_CUSTOMGRAPHICS_8" value="org.cytoscape.ding.customgraphics.NullCustomGraphics,0,[ Remove Graphics ]," type="string"/>
      <att name="NODE_LABEL" value="NLRP7" type="string"/>
      <att name="NODE_CUSTOMGRAPHICS_2" value="org.cytoscape.ding.customgraphics.NullCustomGraphics,0,[ Remove Graphics ]," type="string"/>
      <att name="NODE_BORDER_TRANSPARENCY" value="255" type="string"/>
      <att name="NODE_NESTED_NETWORK_IMAGE_VISIBLE" value="true" type="string"/>
      <att name="NODE_SELECTED" value="false" type="string"/>
      <att name="NODE_SELECTED_PAINT" value="#FFFF00" type="string"/>
      <att name="NODE_LABEL_FONT_FACE" value="Dialog.plain,plain,12" type="string"/>
      <att name="NODE_CUSTOMGRAPHICS_POSITION_1" value="C,C,c,0.00,0.00" type="string"/>
    </graphics>
  </node>
  <node id="1602" label="MXI1::CLEC5A">
    <att name="shared name" value="MXI1::CLEC5A" type="string"/>
    <att name="name" value="MXI1::CLEC5A" type="string"/>
    <att name="selected" value="0" type="boolean"/>
    <att name="isExcludedFromPaths" value="0" type="boolean"/>
    <att name="Matching.Attribute.2" type="list">
      <att name="Matching.Attribute.2" value="MXI1::CLEC5A" type="string"/>
    </att>
    <att name="LogFC" type="real"/>
    <att name="Matching.Attribute" type="list">
      <att name="Matching.Attribute" value="" type="string"/>
    </att>
    <att name="Matching.Attribute.1" type="list">
      <att name="Matching.Attribute.1" value="MXI1::CLEC5A" type="string"/>
    </att>
    <att name="Nature" value="Interactant" type="string"/>
    <att name="Type" value="TF" type="string"/>
    <att name="isInPath" value="0" type="boolean" cy:hidden="1"/>
    <graphics width="4.0" x="1342.0" w="70.0" outline="#33FF00" y="1834.0" fill="#99FF00" h="30.0" type="OCTAGON" z="0.0">
      <att name="NODE_TRANSPARENCY" value="255" type="string"/>
      <att name="NODE_CUSTOMGRAPHICS_SIZE_8" value="0.0" type="string"/>
      <att name="NODE_CUSTOMGRAPHICS_POSITION_5" value="C,C,c,0.00,0.00" type="string"/>
      <att name="NODE_LABEL_FONT_SIZE" value="12" type="string"/>
      <att name="NODE_LABEL_TRANSPARENCY" value="255" type="string"/>
      <att name="NODE_CUSTOMGRAPHICS_9" value="org.cytoscape.ding.customgraphics.NullCustomGraphics,0,[ Remove Graphics ]," type="string"/>
      <att name="NODE_CUSTOMGRAPHICS_SIZE_4" value="0.0" type="string"/>
      <att name="NODE_LABEL_COLOR" value="#000000" type="string"/>
      <att name="NODE_CUSTOMGRAPHICS_POSITION_2" value="C,C,c,0.00,0.00" type="string"/>
      <att name="NODE_CUSTOMGRAPHICS_6" value="org.cytoscape.ding.customgraphics.NullCustomGraphics,0,[ Remove Graphics ]," type="string"/>
      <att name="NODE_VISIBLE" value="true" type="string"/>
      <att name="NODE_CUSTOMGRAPHICS_3" value="org.cytoscape.ding.customgraphics.NullCustomGraphics,0,[ Remove Graphics ]," type="string"/>
      <att name="NODE_CUSTOMGRAPHICS_5" value="org.cytoscape.ding.customgraphics.NullCustomGraphics,0,[ Remove Graphics ]," type="string"/>
      <att name="NODE_CUSTOMGRAPHICS_POSITION_4" value="C,C,c,0.00,0.00" type="string"/>
      <att name="NODE_CUSTOMGRAPHICS_POSITION_6" value="C,C,c,0.00,0.00" type="string"/>
      <att name="NODE_CUSTOMGRAPHICS_POSITION_8" value="C,C,c,0.00,0.00" type="string"/>
      <att name="NODE_DEPTH" value="0.0" type="string"/>
      <att name="NODE_CUSTOMGRAPHICS_7" value="org.cytoscape.ding.customgraphics.NullCustomGraphics,0,[ Remove Graphics ]," type="string"/>
      <att name="NODE_LABEL_POSITION" value="C,C,c,0.00,0.00" type="string"/>
      <att name="NODE_CUSTOMGRAPHICS_4" value="org.cytoscape.ding.customgraphics.NullCustomGraphics,0,[ Remove Graphics ]," type="string"/>
      <att name="NODE_CUSTOMGRAPHICS_SIZE_6" value="0.0" type="string"/>
      <att name="NODE_CUSTOMGRAPHICS_SIZE_9" value="0.0" type="string"/>
      <att name="NODE_CUSTOMGRAPHICS_1" value="org.cytoscape.ding.customgraphics.NullCustomGraphics,0,[ Remove Graphics ]," type="string"/>
      <att name="NODE_CUSTOMGRAPHICS_SIZE_2" value="0.0" type="string"/>
      <att name="NODE_BORDER_STROKE" value="SOLID" type="string"/>
      <att name="NODE_CUSTOMGRAPHICS_SIZE_1" value="0.0" type="string"/>
      <att name="NODE_CUSTOMGRAPHICS_POSITION_7" value="C,C,c,0.00,0.00" type="string"/>
      <att name="NODE_CUSTOMGRAPHICS_POSITION_3" value="C,C,c,0.00,0.00" type="string"/>
      <att name="NODE_TOOLTIP" value="" type="string"/>
      <att name="NODE_CUSTOMGRAPHICS_POSITION_9" value="C,C,c,0.00,0.00" type="string"/>
      <att name="NODE_CUSTOMGRAPHICS_SIZE_3" value="0.0" type="string"/>
      <att name="NODE_CUSTOMGRAPHICS_SIZE_5" value="0.0" type="string"/>
      <att name="NODE_LABEL_WIDTH" value="200.0" type="string"/>
      <att name="NODE_CUSTOMGRAPHICS_SIZE_7" value="0.0" type="string"/>
      <att name="NODE_CUSTOMGRAPHICS_8" value="org.cytoscape.ding.customgraphics.NullCustomGraphics,0,[ Remove Graphics ]," type="string"/>
      <att name="NODE_LABEL" value="MXI1::CLEC5A" type="string"/>
      <att name="NODE_CUSTOMGRAPHICS_2" value="org.cytoscape.ding.customgraphics.NullCustomGraphics,0,[ Remove Graphics ]," type="string"/>
      <att name="NODE_BORDER_TRANSPARENCY" value="255" type="string"/>
      <att name="NODE_NESTED_NETWORK_IMAGE_VISIBLE" value="true" type="string"/>
      <att name="NODE_SELECTED" value="false" type="string"/>
      <att name="NODE_SELECTED_PAINT" value="#FFFF00" type="string"/>
      <att name="NODE_LABEL_FONT_FACE" value="Dialog.plain,plain,12" type="string"/>
      <att name="NODE_CUSTOMGRAPHICS_POSITION_1" value="C,C,c,0.00,0.00" type="string"/>
    </graphics>
  </node>
  <node id="1601" label="NPL">
    <att name="shared name" value="NPL" type="string"/>
    <att name="name" value="NPL" type="string"/>
    <att name="selected" value="0" type="boolean"/>
    <att name="isExcludedFromPaths" value="0" type="boolean"/>
    <att name="Matching.Attribute.2" type="list">
      <att name="Matching.Attribute.2" value="NPL" type="string"/>
    </att>
    <att name="LogFC" value="-0.46995" type="real"/>
    <att name="Matching.Attribute" type="list">
      <att name="Matching.Attribute" value="NPL" type="string"/>
    </att>
    <att name="Matching.Attribute.1" type="list">
      <att name="Matching.Attribute.1" value="NPL" type="string"/>
    </att>
    <att name="Nature" value="meta-signature" type="string"/>
    <att name="Type" value="gene" type="string"/>
    <att name="isInPath" value="0" type="boolean" cy:hidden="1"/>
    <graphics width="4.0" x="1688.0" w="70.0" outline="#006699" y="1758.0" fill="#66FFFF" h="30.0" type="ROUND_RECTANGLE" z="0.0">
      <att name="NODE_TRANSPARENCY" value="255" type="string"/>
      <att name="NODE_CUSTOMGRAPHICS_SIZE_8" value="0.0" type="string"/>
      <att name="NODE_CUSTOMGRAPHICS_POSITION_5" value="C,C,c,0.00,0.00" type="string"/>
      <att name="NODE_LABEL_FONT_SIZE" value="12" type="string"/>
      <att name="NODE_LABEL_TRANSPARENCY" value="255" type="string"/>
      <att name="NODE_CUSTOMGRAPHICS_9" value="org.cytoscape.ding.customgraphics.NullCustomGraphics,0,[ Remove Graphics ]," type="string"/>
      <att name="NODE_CUSTOMGRAPHICS_SIZE_4" value="0.0" type="string"/>
      <att name="NODE_LABEL_COLOR" value="#000000" type="string"/>
      <att name="NODE_CUSTOMGRAPHICS_POSITION_2" value="C,C,c,0.00,0.00" type="string"/>
      <att name="NODE_CUSTOMGRAPHICS_6" value="org.cytoscape.ding.customgraphics.NullCustomGraphics,0,[ Remove Graphics ]," type="string"/>
      <att name="NODE_VISIBLE" value="true" type="string"/>
      <att name="NODE_CUSTOMGRAPHICS_3" value="org.cytoscape.ding.customgraphics.NullCustomGraphics,0,[ Remove Graphics ]," type="string"/>
      <att name="NODE_CUSTOMGRAPHICS_5" value="org.cytoscape.ding.customgraphics.NullCustomGraphics,0,[ Remove Graphics ]," type="string"/>
      <att name="NODE_CUSTOMGRAPHICS_POSITION_4" value="C,C,c,0.00,0.00" type="string"/>
      <att name="NODE_CUSTOMGRAPHICS_POSITION_6" value="C,C,c,0.00,0.00" type="string"/>
      <att name="NODE_CUSTOMGRAPHICS_POSITION_8" value="C,C,c,0.00,0.00" type="string"/>
      <att name="NODE_DEPTH" value="0.0" type="string"/>
      <att name="NODE_CUSTOMGRAPHICS_7" value="org.cytoscape.ding.customgraphics.NullCustomGraphics,0,[ Remove Graphics ]," type="string"/>
      <att name="NODE_LABEL_POSITION" value="C,C,c,0.00,0.00" type="string"/>
      <att name="NODE_CUSTOMGRAPHICS_4" value="org.cytoscape.ding.customgraphics.NullCustomGraphics,0,[ Remove Graphics ]," type="string"/>
      <att name="NODE_CUSTOMGRAPHICS_SIZE_6" value="0.0" type="string"/>
      <att name="NODE_CUSTOMGRAPHICS_SIZE_9" value="0.0" type="string"/>
      <att name="NODE_CUSTOMGRAPHICS_1" value="org.cytoscape.ding.customgraphics.NullCustomGraphics,0,[ Remove Graphics ]," type="string"/>
      <att name="NODE_CUSTOMGRAPHICS_SIZE_2" value="0.0" type="string"/>
      <att name="NODE_BORDER_STROKE" value="SOLID" type="string"/>
      <att name="NODE_CUSTOMGRAPHICS_SIZE_1" value="0.0" type="string"/>
      <att name="NODE_CUSTOMGRAPHICS_POSITION_7" value="C,C,c,0.00,0.00" type="string"/>
      <att name="NODE_CUSTOMGRAPHICS_POSITION_3" value="C,C,c,0.00,0.00" type="string"/>
      <att name="NODE_TOOLTIP" value="" type="string"/>
      <att name="NODE_CUSTOMGRAPHICS_POSITION_9" value="C,C,c,0.00,0.00" type="string"/>
      <att name="NODE_CUSTOMGRAPHICS_SIZE_3" value="0.0" type="string"/>
      <att name="NODE_CUSTOMGRAPHICS_SIZE_5" value="0.0" type="string"/>
      <att name="NODE_LABEL_WIDTH" value="200.0" type="string"/>
      <att name="NODE_CUSTOMGRAPHICS_SIZE_7" value="0.0" type="string"/>
      <att name="NODE_CUSTOMGRAPHICS_8" value="org.cytoscape.ding.customgraphics.NullCustomGraphics,0,[ Remove Graphics ]," type="string"/>
      <att name="NODE_LABEL" value="NPL" type="string"/>
      <att name="NODE_CUSTOMGRAPHICS_2" value="org.cytoscape.ding.customgraphics.NullCustomGraphics,0,[ Remove Graphics ]," type="string"/>
      <att name="NODE_BORDER_TRANSPARENCY" value="255" type="string"/>
      <att name="NODE_NESTED_NETWORK_IMAGE_VISIBLE" value="true" type="string"/>
      <att name="NODE_SELECTED" value="false" type="string"/>
      <att name="NODE_SELECTED_PAINT" value="#FFFF00" type="string"/>
      <att name="NODE_LABEL_FONT_FACE" value="Dialog.plain,plain,12" type="string"/>
      <att name="NODE_CUSTOMGRAPHICS_POSITION_1" value="C,C,c,0.00,0.00" type="string"/>
    </graphics>
  </node>
  <node id="1600" label="RAB17">
    <att name="shared name" value="RAB17" type="string"/>
    <att name="name" value="RAB17" type="string"/>
    <att name="selected" value="0" type="boolean"/>
    <att name="isExcludedFromPaths" value="0" type="boolean"/>
    <att name="Matching.Attribute.2" type="list">
      <att name="Matching.Attribute.2" value="RAB17" type="string"/>
    </att>
    <att name="LogFC" value="0.33217" type="real"/>
    <att name="Matching.Attribute" type="list">
      <att name="Matching.Attribute" value="RAB17" type="string"/>
    </att>
    <att name="Matching.Attribute.1" type="list">
      <att name="Matching.Attribute.1" value="RAB17" type="string"/>
    </att>
    <att name="Nature" value="meta-signature" type="string"/>
    <att name="Type" value="gene" type="string"/>
    <att name="isInPath" value="0" type="boolean" cy:hidden="1"/>
    <graphics width="4.0" x="1785.0" w="70.0" outline="#006699" y="1666.0" fill="#FF9999" h="30.0" type="ROUND_RECTANGLE" z="0.0">
      <att name="NODE_TRANSPARENCY" value="255" type="string"/>
      <att name="NODE_CUSTOMGRAPHICS_SIZE_8" value="0.0" type="string"/>
      <att name="NODE_CUSTOMGRAPHICS_POSITION_5" value="C,C,c,0.00,0.00" type="string"/>
      <att name="NODE_LABEL_FONT_SIZE" value="12" type="string"/>
      <att name="NODE_LABEL_TRANSPARENCY" value="255" type="string"/>
      <att name="NODE_CUSTOMGRAPHICS_9" value="org.cytoscape.ding.customgraphics.NullCustomGraphics,0,[ Remove Graphics ]," type="string"/>
      <att name="NODE_CUSTOMGRAPHICS_SIZE_4" value="0.0" type="string"/>
      <att name="NODE_LABEL_COLOR" value="#000000" type="string"/>
      <att name="NODE_CUSTOMGRAPHICS_POSITION_2" value="C,C,c,0.00,0.00" type="string"/>
      <att name="NODE_CUSTOMGRAPHICS_6" value="org.cytoscape.ding.customgraphics.NullCustomGraphics,0,[ Remove Graphics ]," type="string"/>
      <att name="NODE_VISIBLE" value="true" type="string"/>
      <att name="NODE_CUSTOMGRAPHICS_3" value="org.cytoscape.ding.customgraphics.NullCustomGraphics,0,[ Remove Graphics ]," type="string"/>
      <att name="NODE_CUSTOMGRAPHICS_5" value="org.cytoscape.ding.customgraphics.NullCustomGraphics,0,[ Remove Graphics ]," type="string"/>
      <att name="NODE_CUSTOMGRAPHICS_POSITION_4" value="C,C,c,0.00,0.00" type="string"/>
      <att name="NODE_CUSTOMGRAPHICS_POSITION_6" value="C,C,c,0.00,0.00" type="string"/>
      <att name="NODE_CUSTOMGRAPHICS_POSITION_8" value="C,C,c,0.00,0.00" type="string"/>
      <att name="NODE_DEPTH" value="0.0" type="string"/>
      <att name="NODE_CUSTOMGRAPHICS_7" value="org.cytoscape.ding.customgraphics.NullCustomGraphics,0,[ Remove Graphics ]," type="string"/>
      <att name="NODE_LABEL_POSITION" value="C,C,c,0.00,0.00" type="string"/>
      <att name="NODE_CUSTOMGRAPHICS_4" value="org.cytoscape.ding.customgraphics.NullCustomGraphics,0,[ Remove Graphics ]," type="string"/>
      <att name="NODE_CUSTOMGRAPHICS_SIZE_6" value="0.0" type="string"/>
      <att name="NODE_CUSTOMGRAPHICS_SIZE_9" value="0.0" type="string"/>
      <att name="NODE_CUSTOMGRAPHICS_1" value="org.cytoscape.ding.customgraphics.NullCustomGraphics,0,[ Remove Graphics ]," type="string"/>
      <att name="NODE_CUSTOMGRAPHICS_SIZE_2" value="0.0" type="string"/>
      <att name="NODE_BORDER_STROKE" value="SOLID" type="string"/>
      <att name="NODE_CUSTOMGRAPHICS_SIZE_1" value="0.0" type="string"/>
      <att name="NODE_CUSTOMGRAPHICS_POSITION_7" value="C,C,c,0.00,0.00" type="string"/>
      <att name="NODE_CUSTOMGRAPHICS_POSITION_3" value="C,C,c,0.00,0.00" type="string"/>
      <att name="NODE_TOOLTIP" value="" type="string"/>
      <att name="NODE_CUSTOMGRAPHICS_POSITION_9" value="C,C,c,0.00,0.00" type="string"/>
      <att name="NODE_CUSTOMGRAPHICS_SIZE_3" value="0.0" type="string"/>
      <att name="NODE_CUSTOMGRAPHICS_SIZE_5" value="0.0" type="string"/>
      <att name="NODE_LABEL_WIDTH" value="200.0" type="string"/>
      <att name="NODE_CUSTOMGRAPHICS_SIZE_7" value="0.0" type="string"/>
      <att name="NODE_CUSTOMGRAPHICS_8" value="org.cytoscape.ding.customgraphics.NullCustomGraphics,0,[ Remove Graphics ]," type="string"/>
      <att name="NODE_LABEL" value="RAB17" type="string"/>
      <att name="NODE_CUSTOMGRAPHICS_2" value="org.cytoscape.ding.customgraphics.NullCustomGraphics,0,[ Remove Graphics ]," type="string"/>
      <att name="NODE_BORDER_TRANSPARENCY" value="255" type="string"/>
      <att name="NODE_NESTED_NETWORK_IMAGE_VISIBLE" value="true" type="string"/>
      <att name="NODE_SELECTED" value="false" type="string"/>
      <att name="NODE_SELECTED_PAINT" value="#FFFF00" type="string"/>
      <att name="NODE_LABEL_FONT_FACE" value="Dialog.plain,plain,12" type="string"/>
      <att name="NODE_CUSTOMGRAPHICS_POSITION_1" value="C,C,c,0.00,0.00" type="string"/>
    </graphics>
  </node>
  <node id="1599" label="SLC16A3">
    <att name="shared name" value="SLC16A3" type="string"/>
    <att name="name" value="SLC16A3" type="string"/>
    <att name="selected" value="0" type="boolean"/>
    <att name="isExcludedFromPaths" value="0" type="boolean"/>
    <att name="Matching.Attribute.2" type="list">
      <att name="Matching.Attribute.2" value="SLC16A3" type="string"/>
    </att>
    <att name="LogFC" value="0.60384" type="real"/>
    <att name="Matching.Attribute" type="list">
      <att name="Matching.Attribute" value="SLC16A3" type="string"/>
    </att>
    <att name="Matching.Attribute.1" type="list">
      <att name="Matching.Attribute.1" value="SLC16A3" type="string"/>
    </att>
    <att name="Nature" value="meta-signature" type="string"/>
    <att name="Type" value="gene" type="string"/>
    <att name="isInPath" value="0" type="boolean" cy:hidden="1"/>
    <graphics width="4.0" x="1788.0" w="70.0" outline="#006699" y="1520.0" fill="#FF0033" h="30.0" type="ROUND_RECTANGLE" z="0.0">
      <att name="NODE_TRANSPARENCY" value="255" type="string"/>
      <att name="NODE_CUSTOMGRAPHICS_SIZE_8" value="0.0" type="string"/>
      <att name="NODE_CUSTOMGRAPHICS_POSITION_5" value="C,C,c,0.00,0.00" type="string"/>
      <att name="NODE_LABEL_FONT_SIZE" value="12" type="string"/>
      <att name="NODE_LABEL_TRANSPARENCY" value="255" type="string"/>
      <att name="NODE_CUSTOMGRAPHICS_9" value="org.cytoscape.ding.customgraphics.NullCustomGraphics,0,[ Remove Graphics ]," type="string"/>
      <att name="NODE_CUSTOMGRAPHICS_SIZE_4" value="0.0" type="string"/>
      <att name="NODE_LABEL_COLOR" value="#000000" type="string"/>
      <att name="NODE_CUSTOMGRAPHICS_POSITION_2" value="C,C,c,0.00,0.00" type="string"/>
      <att name="NODE_CUSTOMGRAPHICS_6" value="org.cytoscape.ding.customgraphics.NullCustomGraphics,0,[ Remove Graphics ]," type="string"/>
      <att name="NODE_VISIBLE" value="true" type="string"/>
      <att name="NODE_CUSTOMGRAPHICS_3" value="org.cytoscape.ding.customgraphics.NullCustomGraphics,0,[ Remove Graphics ]," type="string"/>
      <att name="NODE_CUSTOMGRAPHICS_5" value="org.cytoscape.ding.customgraphics.NullCustomGraphics,0,[ Remove Graphics ]," type="string"/>
      <att name="NODE_CUSTOMGRAPHICS_POSITION_4" value="C,C,c,0.00,0.00" type="string"/>
      <att name="NODE_CUSTOMGRAPHICS_POSITION_6" value="C,C,c,0.00,0.00" type="string"/>
      <att name="NODE_CUSTOMGRAPHICS_POSITION_8" value="C,C,c,0.00,0.00" type="string"/>
      <att name="NODE_DEPTH" value="0.0" type="string"/>
      <att name="NODE_CUSTOMGRAPHICS_7" value="org.cytoscape.ding.customgraphics.NullCustomGraphics,0,[ Remove Graphics ]," type="string"/>
      <att name="NODE_LABEL_POSITION" value="C,C,c,0.00,0.00" type="string"/>
      <att name="NODE_CUSTOMGRAPHICS_4" value="org.cytoscape.ding.customgraphics.NullCustomGraphics,0,[ Remove Graphics ]," type="string"/>
      <att name="NODE_CUSTOMGRAPHICS_SIZE_6" value="0.0" type="string"/>
      <att name="NODE_CUSTOMGRAPHICS_SIZE_9" value="0.0" type="string"/>
      <att name="NODE_CUSTOMGRAPHICS_1" value="org.cytoscape.ding.customgraphics.NullCustomGraphics,0,[ Remove Graphics ]," type="string"/>
      <att name="NODE_CUSTOMGRAPHICS_SIZE_2" value="0.0" type="string"/>
      <att name="NODE_BORDER_STROKE" value="SOLID" type="string"/>
      <att name="NODE_CUSTOMGRAPHICS_SIZE_1" value="0.0" type="string"/>
      <att name="NODE_CUSTOMGRAPHICS_POSITION_7" value="C,C,c,0.00,0.00" type="string"/>
      <att name="NODE_CUSTOMGRAPHICS_POSITION_3" value="C,C,c,0.00,0.00" type="string"/>
      <att name="NODE_TOOLTIP" value="" type="string"/>
      <att name="NODE_CUSTOMGRAPHICS_POSITION_9" value="C,C,c,0.00,0.00" type="string"/>
      <att name="NODE_CUSTOMGRAPHICS_SIZE_3" value="0.0" type="string"/>
      <att name="NODE_CUSTOMGRAPHICS_SIZE_5" value="0.0" type="string"/>
      <att name="NODE_LABEL_WIDTH" value="200.0" type="string"/>
      <att name="NODE_CUSTOMGRAPHICS_SIZE_7" value="0.0" type="string"/>
      <att name="NODE_CUSTOMGRAPHICS_8" value="org.cytoscape.ding.customgraphics.NullCustomGraphics,0,[ Remove Graphics ]," type="string"/>
      <att name="NODE_LABEL" value="SLC16A3" type="string"/>
      <att name="NODE_CUSTOMGRAPHICS_2" value="org.cytoscape.ding.customgraphics.NullCustomGraphics,0,[ Remove Graphics ]," type="string"/>
      <att name="NODE_BORDER_TRANSPARENCY" value="255" type="string"/>
      <att name="NODE_NESTED_NETWORK_IMAGE_VISIBLE" value="true" type="string"/>
      <att name="NODE_SELECTED" value="false" type="string"/>
      <att name="NODE_SELECTED_PAINT" value="#FFFF00" type="string"/>
      <att name="NODE_LABEL_FONT_FACE" value="Dialog.plain,plain,12" type="string"/>
      <att name="NODE_CUSTOMGRAPHICS_POSITION_1" value="C,C,c,0.00,0.00" type="string"/>
    </graphics>
  </node>
  <node id="1598" label="ARHGEF16">
    <att name="shared name" value="ARHGEF16" type="string"/>
    <att name="name" value="ARHGEF16" type="string"/>
    <att name="selected" value="0" type="boolean"/>
    <att name="isExcludedFromPaths" value="0" type="boolean"/>
    <att name="Matching.Attribute.2" type="list">
      <att name="Matching.Attribute.2" value="ARHGEF16" type="string"/>
    </att>
    <att name="LogFC" value="0.36309" type="real"/>
    <att name="Matching.Attribute" type="list">
      <att name="Matching.Attribute" value="ARHGEF16" type="string"/>
    </att>
    <att name="Matching.Attribute.1" type="list">
      <att name="Matching.Attribute.1" value="ARHGEF16" type="string"/>
    </att>
    <att name="Nature" value="meta-signature" type="string"/>
    <att name="Type" value="gene" type="string"/>
    <att name="isInPath" value="0" type="boolean" cy:hidden="1"/>
    <graphics width="4.0" x="1553.0" w="70.0" outline="#006699" y="1968.0" fill="#FF9999" h="30.0" type="ROUND_RECTANGLE" z="0.0">
      <att name="NODE_TRANSPARENCY" value="255" type="string"/>
      <att name="NODE_CUSTOMGRAPHICS_SIZE_8" value="0.0" type="string"/>
      <att name="NODE_CUSTOMGRAPHICS_POSITION_5" value="C,C,c,0.00,0.00" type="string"/>
      <att name="NODE_LABEL_FONT_SIZE" value="12" type="string"/>
      <att name="NODE_LABEL_TRANSPARENCY" value="255" type="string"/>
      <att name="NODE_CUSTOMGRAPHICS_9" value="org.cytoscape.ding.customgraphics.NullCustomGraphics,0,[ Remove Graphics ]," type="string"/>
      <att name="NODE_CUSTOMGRAPHICS_SIZE_4" value="0.0" type="string"/>
      <att name="NODE_LABEL_COLOR" value="#000000" type="string"/>
      <att name="NODE_CUSTOMGRAPHICS_POSITION_2" value="C,C,c,0.00,0.00" type="string"/>
      <att name="NODE_CUSTOMGRAPHICS_6" value="org.cytoscape.ding.customgraphics.NullCustomGraphics,0,[ Remove Graphics ]," type="string"/>
      <att name="NODE_VISIBLE" value="true" type="string"/>
      <att name="NODE_CUSTOMGRAPHICS_3" value="org.cytoscape.ding.customgraphics.NullCustomGraphics,0,[ Remove Graphics ]," type="string"/>
      <att name="NODE_CUSTOMGRAPHICS_5" value="org.cytoscape.ding.customgraphics.NullCustomGraphics,0,[ Remove Graphics ]," type="string"/>
      <att name="NODE_CUSTOMGRAPHICS_POSITION_4" value="C,C,c,0.00,0.00" type="string"/>
      <att name="NODE_CUSTOMGRAPHICS_POSITION_6" value="C,C,c,0.00,0.00" type="string"/>
      <att name="NODE_CUSTOMGRAPHICS_POSITION_8" value="C,C,c,0.00,0.00" type="string"/>
      <att name="NODE_DEPTH" value="0.0" type="string"/>
      <att name="NODE_CUSTOMGRAPHICS_7" value="org.cytoscape.ding.customgraphics.NullCustomGraphics,0,[ Remove Graphics ]," type="string"/>
      <att name="NODE_LABEL_POSITION" value="C,C,c,0.00,0.00" type="string"/>
      <att name="NODE_CUSTOMGRAPHICS_4" value="org.cytoscape.ding.customgraphics.NullCustomGraphics,0,[ Remove Graphics ]," type="string"/>
      <att name="NODE_CUSTOMGRAPHICS_SIZE_6" value="0.0" type="string"/>
      <att name="NODE_CUSTOMGRAPHICS_SIZE_9" value="0.0" type="string"/>
      <att name="NODE_CUSTOMGRAPHICS_1" value="org.cytoscape.ding.customgraphics.NullCustomGraphics,0,[ Remove Graphics ]," type="string"/>
      <att name="NODE_CUSTOMGRAPHICS_SIZE_2" value="0.0" type="string"/>
      <att name="NODE_BORDER_STROKE" value="SOLID" type="string"/>
      <att name="NODE_CUSTOMGRAPHICS_SIZE_1" value="0.0" type="string"/>
      <att name="NODE_CUSTOMGRAPHICS_POSITION_7" value="C,C,c,0.00,0.00" type="string"/>
      <att name="NODE_CUSTOMGRAPHICS_POSITION_3" value="C,C,c,0.00,0.00" type="string"/>
      <att name="NODE_TOOLTIP" value="" type="string"/>
      <att name="NODE_CUSTOMGRAPHICS_POSITION_9" value="C,C,c,0.00,0.00" type="string"/>
      <att name="NODE_CUSTOMGRAPHICS_SIZE_3" value="0.0" type="string"/>
      <att name="NODE_CUSTOMGRAPHICS_SIZE_5" value="0.0" type="string"/>
      <att name="NODE_LABEL_WIDTH" value="200.0" type="string"/>
      <att name="NODE_CUSTOMGRAPHICS_SIZE_7" value="0.0" type="string"/>
      <att name="NODE_CUSTOMGRAPHICS_8" value="org.cytoscape.ding.customgraphics.NullCustomGraphics,0,[ Remove Graphics ]," type="string"/>
      <att name="NODE_LABEL" value="ARHGEF16" type="string"/>
      <att name="NODE_CUSTOMGRAPHICS_2" value="org.cytoscape.ding.customgraphics.NullCustomGraphics,0,[ Remove Graphics ]," type="string"/>
      <att name="NODE_BORDER_TRANSPARENCY" value="255" type="string"/>
      <att name="NODE_NESTED_NETWORK_IMAGE_VISIBLE" value="true" type="string"/>
      <att name="NODE_SELECTED" value="false" type="string"/>
      <att name="NODE_SELECTED_PAINT" value="#FFFF00" type="string"/>
      <att name="NODE_LABEL_FONT_FACE" value="Dialog.plain,plain,12" type="string"/>
      <att name="NODE_CUSTOMGRAPHICS_POSITION_1" value="C,C,c,0.00,0.00" type="string"/>
    </graphics>
  </node>
  <node id="1597" label="CBR1">
    <att name="shared name" value="CBR1" type="string"/>
    <att name="name" value="CBR1" type="string"/>
    <att name="selected" value="0" type="boolean"/>
    <att name="isExcludedFromPaths" value="0" type="boolean"/>
    <att name="Matching.Attribute.2" type="list">
      <att name="Matching.Attribute.2" value="CBR1" type="string"/>
    </att>
    <att name="LogFC" value="0.52812" type="real"/>
    <att name="Matching.Attribute" type="list">
      <att name="Matching.Attribute" value="CBR1" type="string"/>
    </att>
    <att name="Matching.Attribute.1" type="list">
      <att name="Matching.Attribute.1" value="CBR1" type="string"/>
    </att>
    <att name="Nature" value="meta-signature" type="string"/>
    <att name="Type" value="gene" type="string"/>
    <att name="isInPath" value="0" type="boolean" cy:hidden="1"/>
    <graphics width="4.0" x="1085.0" w="70.0" outline="#006699" y="1495.0" fill="#FF0033" h="30.0" type="ROUND_RECTANGLE" z="0.0">
      <att name="NODE_TRANSPARENCY" value="255" type="string"/>
      <att name="NODE_CUSTOMGRAPHICS_SIZE_8" value="0.0" type="string"/>
      <att name="NODE_CUSTOMGRAPHICS_POSITION_5" value="C,C,c,0.00,0.00" type="string"/>
      <att name="NODE_LABEL_FONT_SIZE" value="12" type="string"/>
      <att name="NODE_LABEL_TRANSPARENCY" value="255" type="string"/>
      <att name="NODE_CUSTOMGRAPHICS_9" value="org.cytoscape.ding.customgraphics.NullCustomGraphics,0,[ Remove Graphics ]," type="string"/>
      <att name="NODE_CUSTOMGRAPHICS_SIZE_4" value="0.0" type="string"/>
      <att name="NODE_LABEL_COLOR" value="#000000" type="string"/>
      <att name="NODE_CUSTOMGRAPHICS_POSITION_2" value="C,C,c,0.00,0.00" type="string"/>
      <att name="NODE_CUSTOMGRAPHICS_6" value="org.cytoscape.ding.customgraphics.NullCustomGraphics,0,[ Remove Graphics ]," type="string"/>
      <att name="NODE_VISIBLE" value="true" type="string"/>
      <att name="NODE_CUSTOMGRAPHICS_3" value="org.cytoscape.ding.customgraphics.NullCustomGraphics,0,[ Remove Graphics ]," type="string"/>
      <att name="NODE_CUSTOMGRAPHICS_5" value="org.cytoscape.ding.customgraphics.NullCustomGraphics,0,[ Remove Graphics ]," type="string"/>
      <att name="NODE_CUSTOMGRAPHICS_POSITION_4" value="C,C,c,0.00,0.00" type="string"/>
      <att name="NODE_CUSTOMGRAPHICS_POSITION_6" value="C,C,c,0.00,0.00" type="string"/>
      <att name="NODE_CUSTOMGRAPHICS_POSITION_8" value="C,C,c,0.00,0.00" type="string"/>
      <att name="NODE_DEPTH" value="0.0" type="string"/>
      <att name="NODE_CUSTOMGRAPHICS_7" value="org.cytoscape.ding.customgraphics.NullCustomGraphics,0,[ Remove Graphics ]," type="string"/>
      <att name="NODE_LABEL_POSITION" value="C,C,c,0.00,0.00" type="string"/>
      <att name="NODE_CUSTOMGRAPHICS_4" value="org.cytoscape.ding.customgraphics.NullCustomGraphics,0,[ Remove Graphics ]," type="string"/>
      <att name="NODE_CUSTOMGRAPHICS_SIZE_6" value="0.0" type="string"/>
      <att name="NODE_CUSTOMGRAPHICS_SIZE_9" value="0.0" type="string"/>
      <att name="NODE_CUSTOMGRAPHICS_1" value="org.cytoscape.ding.customgraphics.NullCustomGraphics,0,[ Remove Graphics ]," type="string"/>
      <att name="NODE_CUSTOMGRAPHICS_SIZE_2" value="0.0" type="string"/>
      <att name="NODE_BORDER_STROKE" value="SOLID" type="string"/>
      <att name="NODE_CUSTOMGRAPHICS_SIZE_1" value="0.0" type="string"/>
      <att name="NODE_CUSTOMGRAPHICS_POSITION_7" value="C,C,c,0.00,0.00" type="string"/>
      <att name="NODE_CUSTOMGRAPHICS_POSITION_3" value="C,C,c,0.00,0.00" type="string"/>
      <att name="NODE_TOOLTIP" value="" type="string"/>
      <att name="NODE_CUSTOMGRAPHICS_POSITION_9" value="C,C,c,0.00,0.00" type="string"/>
      <att name="NODE_CUSTOMGRAPHICS_SIZE_3" value="0.0" type="string"/>
      <att name="NODE_CUSTOMGRAPHICS_SIZE_5" value="0.0" type="string"/>
      <att name="NODE_LABEL_WIDTH" value="200.0" type="string"/>
      <att name="NODE_CUSTOMGRAPHICS_SIZE_7" value="0.0" type="string"/>
      <att name="NODE_CUSTOMGRAPHICS_8" value="org.cytoscape.ding.customgraphics.NullCustomGraphics,0,[ Remove Graphics ]," type="string"/>
      <att name="NODE_LABEL" value="CBR1" type="string"/>
      <att name="NODE_CUSTOMGRAPHICS_2" value="org.cytoscape.ding.customgraphics.NullCustomGraphics,0,[ Remove Graphics ]," type="string"/>
      <att name="NODE_BORDER_TRANSPARENCY" value="255" type="string"/>
      <att name="NODE_NESTED_NETWORK_IMAGE_VISIBLE" value="true" type="string"/>
      <att name="NODE_SELECTED" value="false" type="string"/>
      <att name="NODE_SELECTED_PAINT" value="#FFFF00" type="string"/>
      <att name="NODE_LABEL_FONT_FACE" value="Dialog.plain,plain,12" type="string"/>
      <att name="NODE_CUSTOMGRAPHICS_POSITION_1" value="C,C,c,0.00,0.00" type="string"/>
    </graphics>
  </node>
  <node id="1596" label="GLRX">
    <att name="shared name" value="GLRX" type="string"/>
    <att name="name" value="GLRX" type="string"/>
    <att name="selected" value="0" type="boolean"/>
    <att name="isExcludedFromPaths" value="0" type="boolean"/>
    <att name="Matching.Attribute.2" type="list">
      <att name="Matching.Attribute.2" value="GLRX" type="string"/>
    </att>
    <att name="LogFC" value="0.44513" type="real"/>
    <att name="Matching.Attribute" type="list">
      <att name="Matching.Attribute" value="GLRX" type="string"/>
    </att>
    <att name="Matching.Attribute.1" type="list">
      <att name="Matching.Attribute.1" value="GLRX" type="string"/>
    </att>
    <att name="Nature" value="meta-signature" type="string"/>
    <att name="Type" value="gene" type="string"/>
    <att name="isInPath" value="0" type="boolean" cy:hidden="1"/>
    <graphics width="4.0" x="1313.5" w="70.0" outline="#006699" y="1481.0" fill="#FF9999" h="30.0" type="ROUND_RECTANGLE" z="0.0">
      <att name="NODE_TRANSPARENCY" value="255" type="string"/>
      <att name="NODE_CUSTOMGRAPHICS_SIZE_8" value="0.0" type="string"/>
      <att name="NODE_CUSTOMGRAPHICS_POSITION_5" value="C,C,c,0.00,0.00" type="string"/>
      <att name="NODE_LABEL_FONT_SIZE" value="12" type="string"/>
      <att name="NODE_LABEL_TRANSPARENCY" value="255" type="string"/>
      <att name="NODE_CUSTOMGRAPHICS_9" value="org.cytoscape.ding.customgraphics.NullCustomGraphics,0,[ Remove Graphics ]," type="string"/>
      <att name="NODE_CUSTOMGRAPHICS_SIZE_4" value="0.0" type="string"/>
      <att name="NODE_LABEL_COLOR" value="#000000" type="string"/>
      <att name="NODE_CUSTOMGRAPHICS_POSITION_2" value="C,C,c,0.00,0.00" type="string"/>
      <att name="NODE_CUSTOMGRAPHICS_6" value="org.cytoscape.ding.customgraphics.NullCustomGraphics,0,[ Remove Graphics ]," type="string"/>
      <att name="NODE_VISIBLE" value="true" type="string"/>
      <att name="NODE_CUSTOMGRAPHICS_3" value="org.cytoscape.ding.customgraphics.NullCustomGraphics,0,[ Remove Graphics ]," type="string"/>
      <att name="NODE_CUSTOMGRAPHICS_5" value="org.cytoscape.ding.customgraphics.NullCustomGraphics,0,[ Remove Graphics ]," type="string"/>
      <att name="NODE_CUSTOMGRAPHICS_POSITION_4" value="C,C,c,0.00,0.00" type="string"/>
      <att name="NODE_CUSTOMGRAPHICS_POSITION_6" value="C,C,c,0.00,0.00" type="string"/>
      <att name="NODE_CUSTOMGRAPHICS_POSITION_8" value="C,C,c,0.00,0.00" type="string"/>
      <att name="NODE_DEPTH" value="0.0" type="string"/>
      <att name="NODE_CUSTOMGRAPHICS_7" value="org.cytoscape.ding.customgraphics.NullCustomGraphics,0,[ Remove Graphics ]," type="string"/>
      <att name="NODE_LABEL_POSITION" value="C,C,c,0.00,0.00" type="string"/>
      <att name="NODE_CUSTOMGRAPHICS_4" value="org.cytoscape.ding.customgraphics.NullCustomGraphics,0,[ Remove Graphics ]," type="string"/>
      <att name="NODE_CUSTOMGRAPHICS_SIZE_6" value="0.0" type="string"/>
      <att name="NODE_CUSTOMGRAPHICS_SIZE_9" value="0.0" type="string"/>
      <att name="NODE_CUSTOMGRAPHICS_1" value="org.cytoscape.ding.customgraphics.NullCustomGraphics,0,[ Remove Graphics ]," type="string"/>
      <att name="NODE_CUSTOMGRAPHICS_SIZE_2" value="0.0" type="string"/>
      <att name="NODE_BORDER_STROKE" value="SOLID" type="string"/>
      <att name="NODE_CUSTOMGRAPHICS_SIZE_1" value="0.0" type="string"/>
      <att name="NODE_CUSTOMGRAPHICS_POSITION_7" value="C,C,c,0.00,0.00" type="string"/>
      <att name="NODE_CUSTOMGRAPHICS_POSITION_3" value="C,C,c,0.00,0.00" type="string"/>
      <att name="NODE_TOOLTIP" value="" type="string"/>
      <att name="NODE_CUSTOMGRAPHICS_POSITION_9" value="C,C,c,0.00,0.00" type="string"/>
      <att name="NODE_CUSTOMGRAPHICS_SIZE_3" value="0.0" type="string"/>
      <att name="NODE_CUSTOMGRAPHICS_SIZE_5" value="0.0" type="string"/>
      <att name="NODE_LABEL_WIDTH" value="200.0" type="string"/>
      <att name="NODE_CUSTOMGRAPHICS_SIZE_7" value="0.0" type="string"/>
      <att name="NODE_CUSTOMGRAPHICS_8" value="org.cytoscape.ding.customgraphics.NullCustomGraphics,0,[ Remove Graphics ]," type="string"/>
      <att name="NODE_LABEL" value="GLRX" type="string"/>
      <att name="NODE_CUSTOMGRAPHICS_2" value="org.cytoscape.ding.customgraphics.NullCustomGraphics,0,[ Remove Graphics ]," type="string"/>
      <att name="NODE_BORDER_TRANSPARENCY" value="255" type="string"/>
      <att name="NODE_NESTED_NETWORK_IMAGE_VISIBLE" value="true" type="string"/>
      <att name="NODE_SELECTED" value="false" type="string"/>
      <att name="NODE_SELECTED_PAINT" value="#FFFF00" type="string"/>
      <att name="NODE_LABEL_FONT_FACE" value="Dialog.plain,plain,12" type="string"/>
      <att name="NODE_CUSTOMGRAPHICS_POSITION_1" value="C,C,c,0.00,0.00" type="string"/>
    </graphics>
  </node>
  <node id="1595" label="MYC">
    <att name="shared name" value="MYC" type="string"/>
    <att name="name" value="MYC" type="string"/>
    <att name="selected" value="0" type="boolean"/>
    <att name="isExcludedFromPaths" value="0" type="boolean"/>
    <att name="Matching.Attribute.2" type="list">
      <att name="Matching.Attribute.2" value="MYC" type="string"/>
    </att>
    <att name="LogFC" type="real"/>
    <att name="Matching.Attribute" type="list">
      <att name="Matching.Attribute" value="MYC" type="string"/>
    </att>
    <att name="Matching.Attribute.1" type="list">
      <att name="Matching.Attribute.1" value="MYC" type="string"/>
    </att>
    <att name="Nature" value="Interactant" type="string"/>
    <att name="Type" value="TF" type="string"/>
    <att name="isInPath" value="0" type="boolean" cy:hidden="1"/>
    <graphics width="4.0" x="1463.5" w="70.0" outline="#33FF00" y="1433.0" fill="#99FF00" h="30.0" type="OCTAGON" z="0.0">
      <att name="NODE_TRANSPARENCY" value="255" type="string"/>
      <att name="NODE_CUSTOMGRAPHICS_SIZE_8" value="0.0" type="string"/>
      <att name="NODE_CUSTOMGRAPHICS_POSITION_5" value="C,C,c,0.00,0.00" type="string"/>
      <att name="NODE_LABEL_FONT_SIZE" value="12" type="string"/>
      <att name="NODE_LABEL_TRANSPARENCY" value="255" type="string"/>
      <att name="NODE_CUSTOMGRAPHICS_9" value="org.cytoscape.ding.customgraphics.NullCustomGraphics,0,[ Remove Graphics ]," type="string"/>
      <att name="NODE_CUSTOMGRAPHICS_SIZE_4" value="0.0" type="string"/>
      <att name="NODE_LABEL_COLOR" value="#000000" type="string"/>
      <att name="NODE_CUSTOMGRAPHICS_POSITION_2" value="C,C,c,0.00,0.00" type="string"/>
      <att name="NODE_CUSTOMGRAPHICS_6" value="org.cytoscape.ding.customgraphics.NullCustomGraphics,0,[ Remove Graphics ]," type="string"/>
      <att name="NODE_VISIBLE" value="true" type="string"/>
      <att name="NODE_CUSTOMGRAPHICS_3" value="org.cytoscape.ding.customgraphics.NullCustomGraphics,0,[ Remove Graphics ]," type="string"/>
      <att name="NODE_CUSTOMGRAPHICS_5" value="org.cytoscape.ding.customgraphics.NullCustomGraphics,0,[ Remove Graphics ]," type="string"/>
      <att name="NODE_CUSTOMGRAPHICS_POSITION_4" value="C,C,c,0.00,0.00" type="string"/>
      <att name="NODE_CUSTOMGRAPHICS_POSITION_6" value="C,C,c,0.00,0.00" type="string"/>
      <att name="NODE_CUSTOMGRAPHICS_POSITION_8" value="C,C,c,0.00,0.00" type="string"/>
      <att name="NODE_DEPTH" value="0.0" type="string"/>
      <att name="NODE_CUSTOMGRAPHICS_7" value="org.cytoscape.ding.customgraphics.NullCustomGraphics,0,[ Remove Graphics ]," type="string"/>
      <att name="NODE_LABEL_POSITION" value="C,C,c,0.00,0.00" type="string"/>
      <att name="NODE_CUSTOMGRAPHICS_4" value="org.cytoscape.ding.customgraphics.NullCustomGraphics,0,[ Remove Graphics ]," type="string"/>
      <att name="NODE_CUSTOMGRAPHICS_SIZE_6" value="0.0" type="string"/>
      <att name="NODE_CUSTOMGRAPHICS_SIZE_9" value="0.0" type="string"/>
      <att name="NODE_CUSTOMGRAPHICS_1" value="org.cytoscape.ding.customgraphics.NullCustomGraphics,0,[ Remove Graphics ]," type="string"/>
      <att name="NODE_CUSTOMGRAPHICS_SIZE_2" value="0.0" type="string"/>
      <att name="NODE_BORDER_STROKE" value="SOLID" type="string"/>
      <att name="NODE_CUSTOMGRAPHICS_SIZE_1" value="0.0" type="string"/>
      <att name="NODE_CUSTOMGRAPHICS_POSITION_7" value="C,C,c,0.00,0.00" type="string"/>
      <att name="NODE_CUSTOMGRAPHICS_POSITION_3" value="C,C,c,0.00,0.00" type="string"/>
      <att name="NODE_TOOLTIP" value="" type="string"/>
      <att name="NODE_CUSTOMGRAPHICS_POSITION_9" value="C,C,c,0.00,0.00" type="string"/>
      <att name="NODE_CUSTOMGRAPHICS_SIZE_3" value="0.0" type="string"/>
      <att name="NODE_CUSTOMGRAPHICS_SIZE_5" value="0.0" type="string"/>
      <att name="NODE_LABEL_WIDTH" value="200.0" type="string"/>
      <att name="NODE_CUSTOMGRAPHICS_SIZE_7" value="0.0" type="string"/>
      <att name="NODE_CUSTOMGRAPHICS_8" value="org.cytoscape.ding.customgraphics.NullCustomGraphics,0,[ Remove Graphics ]," type="string"/>
      <att name="NODE_LABEL" value="MYC" type="string"/>
      <att name="NODE_CUSTOMGRAPHICS_2" value="org.cytoscape.ding.customgraphics.NullCustomGraphics,0,[ Remove Graphics ]," type="string"/>
      <att name="NODE_BORDER_TRANSPARENCY" value="255" type="string"/>
      <att name="NODE_NESTED_NETWORK_IMAGE_VISIBLE" value="true" type="string"/>
      <att name="NODE_SELECTED" value="false" type="string"/>
      <att name="NODE_SELECTED_PAINT" value="#FFFF00" type="string"/>
      <att name="NODE_LABEL_FONT_FACE" value="Dialog.plain,plain,12" type="string"/>
      <att name="NODE_CUSTOMGRAPHICS_POSITION_1" value="C,C,c,0.00,0.00" type="string"/>
    </graphics>
  </node>
  <node id="1594" label="PKP2">
    <att name="shared name" value="PKP2" type="string"/>
    <att name="name" value="PKP2" type="string"/>
    <att name="selected" value="0" type="boolean"/>
    <att name="isExcludedFromPaths" value="0" type="boolean"/>
    <att name="Matching.Attribute.2" type="list">
      <att name="Matching.Attribute.2" value="PKP2" type="string"/>
    </att>
    <att name="LogFC" value="0.42422" type="real"/>
    <att name="Matching.Attribute" type="list">
      <att name="Matching.Attribute" value="PKP2" type="string"/>
    </att>
    <att name="Matching.Attribute.1" type="list">
      <att name="Matching.Attribute.1" value="PKP2" type="string"/>
    </att>
    <att name="Nature" value="meta-signature" type="string"/>
    <att name="Type" value="gene" type="string"/>
    <att name="isInPath" value="0" type="boolean" cy:hidden="1"/>
    <graphics width="4.0" x="2156.0" w="70.0" outline="#006699" y="1441.0" fill="#FF9999" h="30.0" type="ROUND_RECTANGLE" z="0.0">
      <att name="NODE_TRANSPARENCY" value="255" type="string"/>
      <att name="NODE_CUSTOMGRAPHICS_SIZE_8" value="0.0" type="string"/>
      <att name="NODE_CUSTOMGRAPHICS_POSITION_5" value="C,C,c,0.00,0.00" type="string"/>
      <att name="NODE_LABEL_FONT_SIZE" value="12" type="string"/>
      <att name="NODE_LABEL_TRANSPARENCY" value="255" type="string"/>
      <att name="NODE_CUSTOMGRAPHICS_9" value="org.cytoscape.ding.customgraphics.NullCustomGraphics,0,[ Remove Graphics ]," type="string"/>
      <att name="NODE_CUSTOMGRAPHICS_SIZE_4" value="0.0" type="string"/>
      <att name="NODE_LABEL_COLOR" value="#000000" type="string"/>
      <att name="NODE_CUSTOMGRAPHICS_POSITION_2" value="C,C,c,0.00,0.00" type="string"/>
      <att name="NODE_CUSTOMGRAPHICS_6" value="org.cytoscape.ding.customgraphics.NullCustomGraphics,0,[ Remove Graphics ]," type="string"/>
      <att name="NODE_VISIBLE" value="true" type="string"/>
      <att name="NODE_CUSTOMGRAPHICS_3" value="org.cytoscape.ding.customgraphics.NullCustomGraphics,0,[ Remove Graphics ]," type="string"/>
      <att name="NODE_CUSTOMGRAPHICS_5" value="org.cytoscape.ding.customgraphics.NullCustomGraphics,0,[ Remove Graphics ]," type="string"/>
      <att name="NODE_CUSTOMGRAPHICS_POSITION_4" value="C,C,c,0.00,0.00" type="string"/>
      <att name="NODE_CUSTOMGRAPHICS_POSITION_6" value="C,C,c,0.00,0.00" type="string"/>
      <att name="NODE_CUSTOMGRAPHICS_POSITION_8" value="C,C,c,0.00,0.00" type="string"/>
      <att name="NODE_DEPTH" value="0.0" type="string"/>
      <att name="NODE_CUSTOMGRAPHICS_7" value="org.cytoscape.ding.customgraphics.NullCustomGraphics,0,[ Remove Graphics ]," type="string"/>
      <att name="NODE_LABEL_POSITION" value="C,C,c,0.00,0.00" type="string"/>
      <att name="NODE_CUSTOMGRAPHICS_4" value="org.cytoscape.ding.customgraphics.NullCustomGraphics,0,[ Remove Graphics ]," type="string"/>
      <att name="NODE_CUSTOMGRAPHICS_SIZE_6" value="0.0" type="string"/>
      <att name="NODE_CUSTOMGRAPHICS_SIZE_9" value="0.0" type="string"/>
      <att name="NODE_CUSTOMGRAPHICS_1" value="org.cytoscape.ding.customgraphics.NullCustomGraphics,0,[ Remove Graphics ]," type="string"/>
      <att name="NODE_CUSTOMGRAPHICS_SIZE_2" value="0.0" type="string"/>
      <att name="NODE_BORDER_STROKE" value="SOLID" type="string"/>
      <att name="NODE_CUSTOMGRAPHICS_SIZE_1" value="0.0" type="string"/>
      <att name="NODE_CUSTOMGRAPHICS_POSITION_7" value="C,C,c,0.00,0.00" type="string"/>
      <att name="NODE_CUSTOMGRAPHICS_POSITION_3" value="C,C,c,0.00,0.00" type="string"/>
      <att name="NODE_TOOLTIP" value="" type="string"/>
      <att name="NODE_CUSTOMGRAPHICS_POSITION_9" value="C,C,c,0.00,0.00" type="string"/>
      <att name="NODE_CUSTOMGRAPHICS_SIZE_3" value="0.0" type="string"/>
      <att name="NODE_CUSTOMGRAPHICS_SIZE_5" value="0.0" type="string"/>
      <att name="NODE_LABEL_WIDTH" value="200.0" type="string"/>
      <att name="NODE_CUSTOMGRAPHICS_SIZE_7" value="0.0" type="string"/>
      <att name="NODE_CUSTOMGRAPHICS_8" value="org.cytoscape.ding.customgraphics.NullCustomGraphics,0,[ Remove Graphics ]," type="string"/>
      <att name="NODE_LABEL" value="PKP2" type="string"/>
      <att name="NODE_CUSTOMGRAPHICS_2" value="org.cytoscape.ding.customgraphics.NullCustomGraphics,0,[ Remove Graphics ]," type="string"/>
      <att name="NODE_BORDER_TRANSPARENCY" value="255" type="string"/>
      <att name="NODE_NESTED_NETWORK_IMAGE_VISIBLE" value="true" type="string"/>
      <att name="NODE_SELECTED" value="false" type="string"/>
      <att name="NODE_SELECTED_PAINT" value="#FFFF00" type="string"/>
      <att name="NODE_LABEL_FONT_FACE" value="Dialog.plain,plain,12" type="string"/>
      <att name="NODE_CUSTOMGRAPHICS_POSITION_1" value="C,C,c,0.00,0.00" type="string"/>
    </graphics>
  </node>
  <node id="1593" label="NFIC">
    <att name="shared name" value="NFIC" type="string"/>
    <att name="name" value="NFIC" type="string"/>
    <att name="selected" value="0" type="boolean"/>
    <att name="isExcludedFromPaths" value="0" type="boolean"/>
    <att name="Matching.Attribute.2" type="list">
      <att name="Matching.Attribute.2" value="NFIC" type="string"/>
    </att>
    <att name="LogFC" type="real"/>
    <att name="Matching.Attribute" type="list">
      <att name="Matching.Attribute" value="NFIC" type="string"/>
    </att>
    <att name="Matching.Attribute.1" type="list">
      <att name="Matching.Attribute.1" value="NFIC" type="string"/>
    </att>
    <att name="Nature" value="Interactant" type="string"/>
    <att name="Type" value="TF" type="string"/>
    <att name="isInPath" value="0" type="boolean" cy:hidden="1"/>
    <graphics width="4.0" x="1329.0" w="70.0" outline="#33FF00" y="1122.0" fill="#99FF00" h="30.0" type="OCTAGON" z="0.0">
      <att name="NODE_TRANSPARENCY" value="255" type="string"/>
      <att name="NODE_CUSTOMGRAPHICS_SIZE_8" value="0.0" type="string"/>
      <att name="NODE_CUSTOMGRAPHICS_POSITION_5" value="C,C,c,0.00,0.00" type="string"/>
      <att name="NODE_LABEL_FONT_SIZE" value="12" type="string"/>
      <att name="NODE_LABEL_TRANSPARENCY" value="255" type="string"/>
      <att name="NODE_CUSTOMGRAPHICS_9" value="org.cytoscape.ding.customgraphics.NullCustomGraphics,0,[ Remove Graphics ]," type="string"/>
      <att name="NODE_CUSTOMGRAPHICS_SIZE_4" value="0.0" type="string"/>
      <att name="NODE_LABEL_COLOR" value="#000000" type="string"/>
      <att name="NODE_CUSTOMGRAPHICS_POSITION_2" value="C,C,c,0.00,0.00" type="string"/>
      <att name="NODE_CUSTOMGRAPHICS_6" value="org.cytoscape.ding.customgraphics.NullCustomGraphics,0,[ Remove Graphics ]," type="string"/>
      <att name="NODE_VISIBLE" value="true" type="string"/>
      <att name="NODE_CUSTOMGRAPHICS_3" value="org.cytoscape.ding.customgraphics.NullCustomGraphics,0,[ Remove Graphics ]," type="string"/>
      <att name="NODE_CUSTOMGRAPHICS_5" value="org.cytoscape.ding.customgraphics.NullCustomGraphics,0,[ Remove Graphics ]," type="string"/>
      <att name="NODE_CUSTOMGRAPHICS_POSITION_4" value="C,C,c,0.00,0.00" type="string"/>
      <att name="NODE_CUSTOMGRAPHICS_POSITION_6" value="C,C,c,0.00,0.00" type="string"/>
      <att name="NODE_CUSTOMGRAPHICS_POSITION_8" value="C,C,c,0.00,0.00" type="string"/>
      <att name="NODE_DEPTH" value="0.0" type="string"/>
      <att name="NODE_CUSTOMGRAPHICS_7" value="org.cytoscape.ding.customgraphics.NullCustomGraphics,0,[ Remove Graphics ]," type="string"/>
      <att name="NODE_LABEL_POSITION" value="C,C,c,0.00,0.00" type="string"/>
      <att name="NODE_CUSTOMGRAPHICS_4" value="org.cytoscape.ding.customgraphics.NullCustomGraphics,0,[ Remove Graphics ]," type="string"/>
      <att name="NODE_CUSTOMGRAPHICS_SIZE_6" value="0.0" type="string"/>
      <att name="NODE_CUSTOMGRAPHICS_SIZE_9" value="0.0" type="string"/>
      <att name="NODE_CUSTOMGRAPHICS_1" value="org.cytoscape.ding.customgraphics.NullCustomGraphics,0,[ Remove Graphics ]," type="string"/>
      <att name="NODE_CUSTOMGRAPHICS_SIZE_2" value="0.0" type="string"/>
      <att name="NODE_BORDER_STROKE" value="SOLID" type="string"/>
      <att name="NODE_CUSTOMGRAPHICS_SIZE_1" value="0.0" type="string"/>
      <att name="NODE_CUSTOMGRAPHICS_POSITION_7" value="C,C,c,0.00,0.00" type="string"/>
      <att name="NODE_CUSTOMGRAPHICS_POSITION_3" value="C,C,c,0.00,0.00" type="string"/>
      <att name="NODE_TOOLTIP" value="" type="string"/>
      <att name="NODE_CUSTOMGRAPHICS_POSITION_9" value="C,C,c,0.00,0.00" type="string"/>
      <att name="NODE_CUSTOMGRAPHICS_SIZE_3" value="0.0" type="string"/>
      <att name="NODE_CUSTOMGRAPHICS_SIZE_5" value="0.0" type="string"/>
      <att name="NODE_LABEL_WIDTH" value="200.0" type="string"/>
      <att name="NODE_CUSTOMGRAPHICS_SIZE_7" value="0.0" type="string"/>
      <att name="NODE_CUSTOMGRAPHICS_8" value="org.cytoscape.ding.customgraphics.NullCustomGraphics,0,[ Remove Graphics ]," type="string"/>
      <att name="NODE_LABEL" value="NFIC" type="string"/>
      <att name="NODE_CUSTOMGRAPHICS_2" value="org.cytoscape.ding.customgraphics.NullCustomGraphics,0,[ Remove Graphics ]," type="string"/>
      <att name="NODE_BORDER_TRANSPARENCY" value="255" type="string"/>
      <att name="NODE_NESTED_NETWORK_IMAGE_VISIBLE" value="true" type="string"/>
      <att name="NODE_SELECTED" value="false" type="string"/>
      <att name="NODE_SELECTED_PAINT" value="#FFFF00" type="string"/>
      <att name="NODE_LABEL_FONT_FACE" value="Dialog.plain,plain,12" type="string"/>
      <att name="NODE_CUSTOMGRAPHICS_POSITION_1" value="C,C,c,0.00,0.00" type="string"/>
    </graphics>
  </node>
  <node id="1592" label="NR4A1">
    <att name="shared name" value="NR4A1" type="string"/>
    <att name="name" value="NR4A1" type="string"/>
    <att name="selected" value="0" type="boolean"/>
    <att name="isExcludedFromPaths" value="0" type="boolean"/>
    <att name="Matching.Attribute.2" type="list">
      <att name="Matching.Attribute.2" value="NR4A1" type="string"/>
    </att>
    <att name="LogFC" type="real"/>
    <att name="Matching.Attribute" type="list">
      <att name="Matching.Attribute" value="NR4A1" type="string"/>
    </att>
    <att name="Matching.Attribute.1" type="list">
      <att name="Matching.Attribute.1" value="NR4A1" type="string"/>
    </att>
    <att name="Nature" value="Interactant" type="string"/>
    <att name="Type" value="TF" type="string"/>
    <att name="isInPath" value="0" type="boolean" cy:hidden="1"/>
    <graphics width="4.0" x="1981.0" w="70.0" outline="#33FF00" y="1551.0" fill="#99FF00" h="30.0" type="OCTAGON" z="0.0">
      <att name="NODE_TRANSPARENCY" value="255" type="string"/>
      <att name="NODE_CUSTOMGRAPHICS_SIZE_8" value="0.0" type="string"/>
      <att name="NODE_CUSTOMGRAPHICS_POSITION_5" value="C,C,c,0.00,0.00" type="string"/>
      <att name="NODE_LABEL_FONT_SIZE" value="12" type="string"/>
      <att name="NODE_LABEL_TRANSPARENCY" value="255" type="string"/>
      <att name="NODE_CUSTOMGRAPHICS_9" value="org.cytoscape.ding.customgraphics.NullCustomGraphics,0,[ Remove Graphics ]," type="string"/>
      <att name="NODE_CUSTOMGRAPHICS_SIZE_4" value="0.0" type="string"/>
      <att name="NODE_LABEL_COLOR" value="#000000" type="string"/>
      <att name="NODE_CUSTOMGRAPHICS_POSITION_2" value="C,C,c,0.00,0.00" type="string"/>
      <att name="NODE_CUSTOMGRAPHICS_6" value="org.cytoscape.ding.customgraphics.NullCustomGraphics,0,[ Remove Graphics ]," type="string"/>
      <att name="NODE_VISIBLE" value="true" type="string"/>
      <att name="NODE_CUSTOMGRAPHICS_3" value="org.cytoscape.ding.customgraphics.NullCustomGraphics,0,[ Remove Graphics ]," type="string"/>
      <att name="NODE_CUSTOMGRAPHICS_5" value="org.cytoscape.ding.customgraphics.NullCustomGraphics,0,[ Remove Graphics ]," type="string"/>
      <att name="NODE_CUSTOMGRAPHICS_POSITION_4" value="C,C,c,0.00,0.00" type="string"/>
      <att name="NODE_CUSTOMGRAPHICS_POSITION_6" value="C,C,c,0.00,0.00" type="string"/>
      <att name="NODE_CUSTOMGRAPHICS_POSITION_8" value="C,C,c,0.00,0.00" type="string"/>
      <att name="NODE_DEPTH" value="0.0" type="string"/>
      <att name="NODE_CUSTOMGRAPHICS_7" value="org.cytoscape.ding.customgraphics.NullCustomGraphics,0,[ Remove Graphics ]," type="string"/>
      <att name="NODE_LABEL_POSITION" value="C,C,c,0.00,0.00" type="string"/>
      <att name="NODE_CUSTOMGRAPHICS_4" value="org.cytoscape.ding.customgraphics.NullCustomGraphics,0,[ Remove Graphics ]," type="string"/>
      <att name="NODE_CUSTOMGRAPHICS_SIZE_6" value="0.0" type="string"/>
      <att name="NODE_CUSTOMGRAPHICS_SIZE_9" value="0.0" type="string"/>
      <att name="NODE_CUSTOMGRAPHICS_1" value="org.cytoscape.ding.customgraphics.NullCustomGraphics,0,[ Remove Graphics ]," type="string"/>
      <att name="NODE_CUSTOMGRAPHICS_SIZE_2" value="0.0" type="string"/>
      <att name="NODE_BORDER_STROKE" value="SOLID" type="string"/>
      <att name="NODE_CUSTOMGRAPHICS_SIZE_1" value="0.0" type="string"/>
      <att name="NODE_CUSTOMGRAPHICS_POSITION_7" value="C,C,c,0.00,0.00" type="string"/>
      <att name="NODE_CUSTOMGRAPHICS_POSITION_3" value="C,C,c,0.00,0.00" type="string"/>
      <att name="NODE_TOOLTIP" value="" type="string"/>
      <att name="NODE_CUSTOMGRAPHICS_POSITION_9" value="C,C,c,0.00,0.00" type="string"/>
      <att name="NODE_CUSTOMGRAPHICS_SIZE_3" value="0.0" type="string"/>
      <att name="NODE_CUSTOMGRAPHICS_SIZE_5" value="0.0" type="string"/>
      <att name="NODE_LABEL_WIDTH" value="200.0" type="string"/>
      <att name="NODE_CUSTOMGRAPHICS_SIZE_7" value="0.0" type="string"/>
      <att name="NODE_CUSTOMGRAPHICS_8" value="org.cytoscape.ding.customgraphics.NullCustomGraphics,0,[ Remove Graphics ]," type="string"/>
      <att name="NODE_LABEL" value="NR4A1" type="string"/>
      <att name="NODE_CUSTOMGRAPHICS_2" value="org.cytoscape.ding.customgraphics.NullCustomGraphics,0,[ Remove Graphics ]," type="string"/>
      <att name="NODE_BORDER_TRANSPARENCY" value="255" type="string"/>
      <att name="NODE_NESTED_NETWORK_IMAGE_VISIBLE" value="true" type="string"/>
      <att name="NODE_SELECTED" value="false" type="string"/>
      <att name="NODE_SELECTED_PAINT" value="#FFFF00" type="string"/>
      <att name="NODE_LABEL_FONT_FACE" value="Dialog.plain,plain,12" type="string"/>
      <att name="NODE_CUSTOMGRAPHICS_POSITION_1" value="C,C,c,0.00,0.00" type="string"/>
    </graphics>
  </node>
  <node id="1591" label="FXYD3">
    <att name="shared name" value="FXYD3" type="string"/>
    <att name="name" value="FXYD3" type="string"/>
    <att name="selected" value="0" type="boolean"/>
    <att name="isExcludedFromPaths" value="0" type="boolean"/>
    <att name="Matching.Attribute.2" type="list">
      <att name="Matching.Attribute.2" value="FXYD3" type="string"/>
    </att>
    <att name="LogFC" value="-0.33442" type="real"/>
    <att name="Matching.Attribute" type="list">
      <att name="Matching.Attribute" value="FXYD3" type="string"/>
    </att>
    <att name="Matching.Attribute.1" type="list">
      <att name="Matching.Attribute.1" value="FXYD3" type="string"/>
    </att>
    <att name="Nature" value="meta-signature" type="string"/>
    <att name="Type" value="gene" type="string"/>
    <att name="isInPath" value="0" type="boolean" cy:hidden="1"/>
    <graphics width="4.0" x="1970.0" w="70.0" outline="#006699" y="2157.0" fill="#66FFFF" h="30.0" type="ROUND_RECTANGLE" z="0.0">
      <att name="NODE_TRANSPARENCY" value="255" type="string"/>
      <att name="NODE_CUSTOMGRAPHICS_SIZE_8" value="0.0" type="string"/>
      <att name="NODE_CUSTOMGRAPHICS_POSITION_5" value="C,C,c,0.00,0.00" type="string"/>
      <att name="NODE_LABEL_FONT_SIZE" value="12" type="string"/>
      <att name="NODE_LABEL_TRANSPARENCY" value="255" type="string"/>
      <att name="NODE_CUSTOMGRAPHICS_9" value="org.cytoscape.ding.customgraphics.NullCustomGraphics,0,[ Remove Graphics ]," type="string"/>
      <att name="NODE_CUSTOMGRAPHICS_SIZE_4" value="0.0" type="string"/>
      <att name="NODE_LABEL_COLOR" value="#000000" type="string"/>
      <att name="NODE_CUSTOMGRAPHICS_POSITION_2" value="C,C,c,0.00,0.00" type="string"/>
      <att name="NODE_CUSTOMGRAPHICS_6" value="org.cytoscape.ding.customgraphics.NullCustomGraphics,0,[ Remove Graphics ]," type="string"/>
      <att name="NODE_VISIBLE" value="true" type="string"/>
      <att name="NODE_CUSTOMGRAPHICS_3" value="org.cytoscape.ding.customgraphics.NullCustomGraphics,0,[ Remove Graphics ]," type="string"/>
      <att name="NODE_CUSTOMGRAPHICS_5" value="org.cytoscape.ding.customgraphics.NullCustomGraphics,0,[ Remove Graphics ]," type="string"/>
      <att name="NODE_CUSTOMGRAPHICS_POSITION_4" value="C,C,c,0.00,0.00" type="string"/>
      <att name="NODE_CUSTOMGRAPHICS_POSITION_6" value="C,C,c,0.00,0.00" type="string"/>
      <att name="NODE_CUSTOMGRAPHICS_POSITION_8" value="C,C,c,0.00,0.00" type="string"/>
      <att name="NODE_DEPTH" value="0.0" type="string"/>
      <att name="NODE_CUSTOMGRAPHICS_7" value="org.cytoscape.ding.customgraphics.NullCustomGraphics,0,[ Remove Graphics ]," type="string"/>
      <att name="NODE_LABEL_POSITION" value="C,C,c,0.00,0.00" type="string"/>
      <att name="NODE_CUSTOMGRAPHICS_4" value="org.cytoscape.ding.customgraphics.NullCustomGraphics,0,[ Remove Graphics ]," type="string"/>
      <att name="NODE_CUSTOMGRAPHICS_SIZE_6" value="0.0" type="string"/>
      <att name="NODE_CUSTOMGRAPHICS_SIZE_9" value="0.0" type="string"/>
      <att name="NODE_CUSTOMGRAPHICS_1" value="org.cytoscape.ding.customgraphics.NullCustomGraphics,0,[ Remove Graphics ]," type="string"/>
      <att name="NODE_CUSTOMGRAPHICS_SIZE_2" value="0.0" type="string"/>
      <att name="NODE_BORDER_STROKE" value="SOLID" type="string"/>
      <att name="NODE_CUSTOMGRAPHICS_SIZE_1" value="0.0" type="string"/>
      <att name="NODE_CUSTOMGRAPHICS_POSITION_7" value="C,C,c,0.00,0.00" type="string"/>
      <att name="NODE_CUSTOMGRAPHICS_POSITION_3" value="C,C,c,0.00,0.00" type="string"/>
      <att name="NODE_TOOLTIP" value="" type="string"/>
      <att name="NODE_CUSTOMGRAPHICS_POSITION_9" value="C,C,c,0.00,0.00" type="string"/>
      <att name="NODE_CUSTOMGRAPHICS_SIZE_3" value="0.0" type="string"/>
      <att name="NODE_CUSTOMGRAPHICS_SIZE_5" value="0.0" type="string"/>
      <att name="NODE_LABEL_WIDTH" value="200.0" type="string"/>
      <att name="NODE_CUSTOMGRAPHICS_SIZE_7" value="0.0" type="string"/>
      <att name="NODE_CUSTOMGRAPHICS_8" value="org.cytoscape.ding.customgraphics.NullCustomGraphics,0,[ Remove Graphics ]," type="string"/>
      <att name="NODE_LABEL" value="FXYD3" type="string"/>
      <att name="NODE_CUSTOMGRAPHICS_2" value="org.cytoscape.ding.customgraphics.NullCustomGraphics,0,[ Remove Graphics ]," type="string"/>
      <att name="NODE_BORDER_TRANSPARENCY" value="255" type="string"/>
      <att name="NODE_NESTED_NETWORK_IMAGE_VISIBLE" value="true" type="string"/>
      <att name="NODE_SELECTED" value="false" type="string"/>
      <att name="NODE_SELECTED_PAINT" value="#FFFF00" type="string"/>
      <att name="NODE_LABEL_FONT_FACE" value="Dialog.plain,plain,12" type="string"/>
      <att name="NODE_CUSTOMGRAPHICS_POSITION_1" value="C,C,c,0.00,0.00" type="string"/>
    </graphics>
  </node>
  <node id="1590" label="PAX5">
    <att name="shared name" value="PAX5" type="string"/>
    <att name="name" value="PAX5" type="string"/>
    <att name="selected" value="0" type="boolean"/>
    <att name="isExcludedFromPaths" value="0" type="boolean"/>
    <att name="Matching.Attribute.2" type="list">
      <att name="Matching.Attribute.2" value="PAX5" type="string"/>
    </att>
    <att name="LogFC" type="real"/>
    <att name="Matching.Attribute" type="list">
      <att name="Matching.Attribute" value="PAX5" type="string"/>
    </att>
    <att name="Matching.Attribute.1" type="list">
      <att name="Matching.Attribute.1" value="PAX5" type="string"/>
    </att>
    <att name="Nature" value="Interactant" type="string"/>
    <att name="Type" value="TF" type="string"/>
    <att name="isInPath" value="0" type="boolean" cy:hidden="1"/>
    <graphics width="4.0" x="1531.0" w="70.0" outline="#33FF00" y="1000.0" fill="#99FF00" h="30.0" type="OCTAGON" z="0.0">
      <att name="NODE_TRANSPARENCY" value="255" type="string"/>
      <att name="NODE_CUSTOMGRAPHICS_SIZE_8" value="0.0" type="string"/>
      <att name="NODE_CUSTOMGRAPHICS_POSITION_5" value="C,C,c,0.00,0.00" type="string"/>
      <att name="NODE_LABEL_FONT_SIZE" value="12" type="string"/>
      <att name="NODE_LABEL_TRANSPARENCY" value="255" type="string"/>
      <att name="NODE_CUSTOMGRAPHICS_9" value="org.cytoscape.ding.customgraphics.NullCustomGraphics,0,[ Remove Graphics ]," type="string"/>
      <att name="NODE_CUSTOMGRAPHICS_SIZE_4" value="0.0" type="string"/>
      <att name="NODE_LABEL_COLOR" value="#000000" type="string"/>
      <att name="NODE_CUSTOMGRAPHICS_POSITION_2" value="C,C,c,0.00,0.00" type="string"/>
      <att name="NODE_CUSTOMGRAPHICS_6" value="org.cytoscape.ding.customgraphics.NullCustomGraphics,0,[ Remove Graphics ]," type="string"/>
      <att name="NODE_VISIBLE" value="true" type="string"/>
      <att name="NODE_CUSTOMGRAPHICS_3" value="org.cytoscape.ding.customgraphics.NullCustomGraphics,0,[ Remove Graphics ]," type="string"/>
      <att name="NODE_CUSTOMGRAPHICS_5" value="org.cytoscape.ding.customgraphics.NullCustomGraphics,0,[ Remove Graphics ]," type="string"/>
      <att name="NODE_CUSTOMGRAPHICS_POSITION_4" value="C,C,c,0.00,0.00" type="string"/>
      <att name="NODE_CUSTOMGRAPHICS_POSITION_6" value="C,C,c,0.00,0.00" type="string"/>
      <att name="NODE_CUSTOMGRAPHICS_POSITION_8" value="C,C,c,0.00,0.00" type="string"/>
      <att name="NODE_DEPTH" value="0.0" type="string"/>
      <att name="NODE_CUSTOMGRAPHICS_7" value="org.cytoscape.ding.customgraphics.NullCustomGraphics,0,[ Remove Graphics ]," type="string"/>
      <att name="NODE_LABEL_POSITION" value="C,C,c,0.00,0.00" type="string"/>
      <att name="NODE_CUSTOMGRAPHICS_4" value="org.cytoscape.ding.customgraphics.NullCustomGraphics,0,[ Remove Graphics ]," type="string"/>
      <att name="NODE_CUSTOMGRAPHICS_SIZE_6" value="0.0" type="string"/>
      <att name="NODE_CUSTOMGRAPHICS_SIZE_9" value="0.0" type="string"/>
      <att name="NODE_CUSTOMGRAPHICS_1" value="org.cytoscape.ding.customgraphics.NullCustomGraphics,0,[ Remove Graphics ]," type="string"/>
      <att name="NODE_CUSTOMGRAPHICS_SIZE_2" value="0.0" type="string"/>
      <att name="NODE_BORDER_STROKE" value="SOLID" type="string"/>
      <att name="NODE_CUSTOMGRAPHICS_SIZE_1" value="0.0" type="string"/>
      <att name="NODE_CUSTOMGRAPHICS_POSITION_7" value="C,C,c,0.00,0.00" type="string"/>
      <att name="NODE_CUSTOMGRAPHICS_POSITION_3" value="C,C,c,0.00,0.00" type="string"/>
      <att name="NODE_TOOLTIP" value="" type="string"/>
      <att name="NODE_CUSTOMGRAPHICS_POSITION_9" value="C,C,c,0.00,0.00" type="string"/>
      <att name="NODE_CUSTOMGRAPHICS_SIZE_3" value="0.0" type="string"/>
      <att name="NODE_CUSTOMGRAPHICS_SIZE_5" value="0.0" type="string"/>
      <att name="NODE_LABEL_WIDTH" value="200.0" type="string"/>
      <att name="NODE_CUSTOMGRAPHICS_SIZE_7" value="0.0" type="string"/>
      <att name="NODE_CUSTOMGRAPHICS_8" value="org.cytoscape.ding.customgraphics.NullCustomGraphics,0,[ Remove Graphics ]," type="string"/>
      <att name="NODE_LABEL" value="PAX5" type="string"/>
      <att name="NODE_CUSTOMGRAPHICS_2" value="org.cytoscape.ding.customgraphics.NullCustomGraphics,0,[ Remove Graphics ]," type="string"/>
      <att name="NODE_BORDER_TRANSPARENCY" value="255" type="string"/>
      <att name="NODE_NESTED_NETWORK_IMAGE_VISIBLE" value="true" type="string"/>
      <att name="NODE_SELECTED" value="false" type="string"/>
      <att name="NODE_SELECTED_PAINT" value="#FFFF00" type="string"/>
      <att name="NODE_LABEL_FONT_FACE" value="Dialog.plain,plain,12" type="string"/>
      <att name="NODE_CUSTOMGRAPHICS_POSITION_1" value="C,C,c,0.00,0.00" type="string"/>
    </graphics>
  </node>
  <node id="1589" label="ZC2HC1A">
    <att name="shared name" value="ZC2HC1A" type="string"/>
    <att name="name" value="ZC2HC1A" type="string"/>
    <att name="selected" value="0" type="boolean"/>
    <att name="isExcludedFromPaths" value="0" type="boolean"/>
    <att name="Matching.Attribute.2" type="list">
      <att name="Matching.Attribute.2" value="ZC2HC1A" type="string"/>
    </att>
    <att name="LogFC" value="-0.45707" type="real"/>
    <att name="Matching.Attribute" type="list">
      <att name="Matching.Attribute" value="ZC2HC1A" type="string"/>
    </att>
    <att name="Matching.Attribute.1" type="list">
      <att name="Matching.Attribute.1" value="ZC2HC1A" type="string"/>
    </att>
    <att name="Nature" value="meta-signature" type="string"/>
    <att name="Type" value="gene" type="string"/>
    <att name="isInPath" value="0" type="boolean" cy:hidden="1"/>
    <graphics width="4.0" x="1833.5" w="70.0" outline="#006699" y="1358.0" fill="#66FFFF" h="30.0" type="ROUND_RECTANGLE" z="0.0">
      <att name="NODE_TRANSPARENCY" value="255" type="string"/>
      <att name="NODE_CUSTOMGRAPHICS_SIZE_8" value="0.0" type="string"/>
      <att name="NODE_CUSTOMGRAPHICS_POSITION_5" value="C,C,c,0.00,0.00" type="string"/>
      <att name="NODE_LABEL_FONT_SIZE" value="12" type="string"/>
      <att name="NODE_LABEL_TRANSPARENCY" value="255" type="string"/>
      <att name="NODE_CUSTOMGRAPHICS_9" value="org.cytoscape.ding.customgraphics.NullCustomGraphics,0,[ Remove Graphics ]," type="string"/>
      <att name="NODE_CUSTOMGRAPHICS_SIZE_4" value="0.0" type="string"/>
      <att name="NODE_LABEL_COLOR" value="#000000" type="string"/>
      <att name="NODE_CUSTOMGRAPHICS_POSITION_2" value="C,C,c,0.00,0.00" type="string"/>
      <att name="NODE_CUSTOMGRAPHICS_6" value="org.cytoscape.ding.customgraphics.NullCustomGraphics,0,[ Remove Graphics ]," type="string"/>
      <att name="NODE_VISIBLE" value="true" type="string"/>
      <att name="NODE_CUSTOMGRAPHICS_3" value="org.cytoscape.ding.customgraphics.NullCustomGraphics,0,[ Remove Graphics ]," type="string"/>
      <att name="NODE_CUSTOMGRAPHICS_5" value="org.cytoscape.ding.customgraphics.NullCustomGraphics,0,[ Remove Graphics ]," type="string"/>
      <att name="NODE_CUSTOMGRAPHICS_POSITION_4" value="C,C,c,0.00,0.00" type="string"/>
      <att name="NODE_CUSTOMGRAPHICS_POSITION_6" value="C,C,c,0.00,0.00" type="string"/>
      <att name="NODE_CUSTOMGRAPHICS_POSITION_8" value="C,C,c,0.00,0.00" type="string"/>
      <att name="NODE_DEPTH" value="0.0" type="string"/>
      <att name="NODE_CUSTOMGRAPHICS_7" value="org.cytoscape.ding.customgraphics.NullCustomGraphics,0,[ Remove Graphics ]," type="string"/>
      <att name="NODE_LABEL_POSITION" value="C,C,c,0.00,0.00" type="string"/>
      <att name="NODE_CUSTOMGRAPHICS_4" value="org.cytoscape.ding.customgraphics.NullCustomGraphics,0,[ Remove Graphics ]," type="string"/>
      <att name="NODE_CUSTOMGRAPHICS_SIZE_6" value="0.0" type="string"/>
      <att name="NODE_CUSTOMGRAPHICS_SIZE_9" value="0.0" type="string"/>
      <att name="NODE_CUSTOMGRAPHICS_1" value="org.cytoscape.ding.customgraphics.NullCustomGraphics,0,[ Remove Graphics ]," type="string"/>
      <att name="NODE_CUSTOMGRAPHICS_SIZE_2" value="0.0" type="string"/>
      <att name="NODE_BORDER_STROKE" value="SOLID" type="string"/>
      <att name="NODE_CUSTOMGRAPHICS_SIZE_1" value="0.0" type="string"/>
      <att name="NODE_CUSTOMGRAPHICS_POSITION_7" value="C,C,c,0.00,0.00" type="string"/>
      <att name="NODE_CUSTOMGRAPHICS_POSITION_3" value="C,C,c,0.00,0.00" type="string"/>
      <att name="NODE_TOOLTIP" value="" type="string"/>
      <att name="NODE_CUSTOMGRAPHICS_POSITION_9" value="C,C,c,0.00,0.00" type="string"/>
      <att name="NODE_CUSTOMGRAPHICS_SIZE_3" value="0.0" type="string"/>
      <att name="NODE_CUSTOMGRAPHICS_SIZE_5" value="0.0" type="string"/>
      <att name="NODE_LABEL_WIDTH" value="200.0" type="string"/>
      <att name="NODE_CUSTOMGRAPHICS_SIZE_7" value="0.0" type="string"/>
      <att name="NODE_CUSTOMGRAPHICS_8" value="org.cytoscape.ding.customgraphics.NullCustomGraphics,0,[ Remove Graphics ]," type="string"/>
      <att name="NODE_LABEL" value="ZC2HC1A" type="string"/>
      <att name="NODE_CUSTOMGRAPHICS_2" value="org.cytoscape.ding.customgraphics.NullCustomGraphics,0,[ Remove Graphics ]," type="string"/>
      <att name="NODE_BORDER_TRANSPARENCY" value="255" type="string"/>
      <att name="NODE_NESTED_NETWORK_IMAGE_VISIBLE" value="true" type="string"/>
      <att name="NODE_SELECTED" value="false" type="string"/>
      <att name="NODE_SELECTED_PAINT" value="#FFFF00" type="string"/>
      <att name="NODE_LABEL_FONT_FACE" value="Dialog.plain,plain,12" type="string"/>
      <att name="NODE_CUSTOMGRAPHICS_POSITION_1" value="C,C,c,0.00,0.00" type="string"/>
    </graphics>
  </node>
  <node id="1588" label="POLR3A">
    <att name="shared name" value="POLR3A" type="string"/>
    <att name="name" value="POLR3A" type="string"/>
    <att name="selected" value="0" type="boolean"/>
    <att name="isExcludedFromPaths" value="0" type="boolean"/>
    <att name="Matching.Attribute.2" type="list">
      <att name="Matching.Attribute.2" value="POLR3A" type="string"/>
    </att>
    <att name="LogFC" type="real"/>
    <att name="Matching.Attribute" type="list">
      <att name="Matching.Attribute" value="" type="string"/>
    </att>
    <att name="Matching.Attribute.1" type="list">
      <att name="Matching.Attribute.1" value="" type="string"/>
    </att>
    <att name="Nature" value="Interactant" type="string"/>
    <att name="Type" value="TF" type="string"/>
    <att name="isInPath" value="0" type="boolean" cy:hidden="1"/>
    <graphics width="4.0" x="2591.0" w="70.0" outline="#33FF00" y="1298.0" fill="#99FF00" h="30.0" type="OCTAGON" z="0.0">
      <att name="NODE_TRANSPARENCY" value="255" type="string"/>
      <att name="NODE_CUSTOMGRAPHICS_SIZE_8" value="0.0" type="string"/>
      <att name="NODE_CUSTOMGRAPHICS_POSITION_5" value="C,C,c,0.00,0.00" type="string"/>
      <att name="NODE_LABEL_FONT_SIZE" value="12" type="string"/>
      <att name="NODE_LABEL_TRANSPARENCY" value="255" type="string"/>
      <att name="NODE_CUSTOMGRAPHICS_9" value="org.cytoscape.ding.customgraphics.NullCustomGraphics,0,[ Remove Graphics ]," type="string"/>
      <att name="NODE_CUSTOMGRAPHICS_SIZE_4" value="0.0" type="string"/>
      <att name="NODE_LABEL_COLOR" value="#000000" type="string"/>
      <att name="NODE_CUSTOMGRAPHICS_POSITION_2" value="C,C,c,0.00,0.00" type="string"/>
      <att name="NODE_CUSTOMGRAPHICS_6" value="org.cytoscape.ding.customgraphics.NullCustomGraphics,0,[ Remove Graphics ]," type="string"/>
      <att name="NODE_VISIBLE" value="true" type="string"/>
      <att name="NODE_CUSTOMGRAPHICS_3" value="org.cytoscape.ding.customgraphics.NullCustomGraphics,0,[ Remove Graphics ]," type="string"/>
      <att name="NODE_CUSTOMGRAPHICS_5" value="org.cytoscape.ding.customgraphics.NullCustomGraphics,0,[ Remove Graphics ]," type="string"/>
      <att name="NODE_CUSTOMGRAPHICS_POSITION_4" value="C,C,c,0.00,0.00" type="string"/>
      <att name="NODE_CUSTOMGRAPHICS_POSITION_6" value="C,C,c,0.00,0.00" type="string"/>
      <att name="NODE_CUSTOMGRAPHICS_POSITION_8" value="C,C,c,0.00,0.00" type="string"/>
      <att name="NODE_DEPTH" value="0.0" type="string"/>
      <att name="NODE_CUSTOMGRAPHICS_7" value="org.cytoscape.ding.customgraphics.NullCustomGraphics,0,[ Remove Graphics ]," type="string"/>
      <att name="NODE_LABEL_POSITION" value="C,C,c,0.00,0.00" type="string"/>
      <att name="NODE_CUSTOMGRAPHICS_4" value="org.cytoscape.ding.customgraphics.NullCustomGraphics,0,[ Remove Graphics ]," type="string"/>
      <att name="NODE_CUSTOMGRAPHICS_SIZE_6" value="0.0" type="string"/>
      <att name="NODE_CUSTOMGRAPHICS_SIZE_9" value="0.0" type="string"/>
      <att name="NODE_CUSTOMGRAPHICS_1" value="org.cytoscape.ding.customgraphics.NullCustomGraphics,0,[ Remove Graphics ]," type="string"/>
      <att name="NODE_CUSTOMGRAPHICS_SIZE_2" value="0.0" type="string"/>
      <att name="NODE_BORDER_STROKE" value="SOLID" type="string"/>
      <att name="NODE_CUSTOMGRAPHICS_SIZE_1" value="0.0" type="string"/>
      <att name="NODE_CUSTOMGRAPHICS_POSITION_7" value="C,C,c,0.00,0.00" type="string"/>
      <att name="NODE_CUSTOMGRAPHICS_POSITION_3" value="C,C,c,0.00,0.00" type="string"/>
      <att name="NODE_TOOLTIP" value="" type="string"/>
      <att name="NODE_CUSTOMGRAPHICS_POSITION_9" value="C,C,c,0.00,0.00" type="string"/>
      <att name="NODE_CUSTOMGRAPHICS_SIZE_3" value="0.0" type="string"/>
      <att name="NODE_CUSTOMGRAPHICS_SIZE_5" value="0.0" type="string"/>
      <att name="NODE_LABEL_WIDTH" value="200.0" type="string"/>
      <att name="NODE_CUSTOMGRAPHICS_SIZE_7" value="0.0" type="string"/>
      <att name="NODE_CUSTOMGRAPHICS_8" value="org.cytoscape.ding.customgraphics.NullCustomGraphics,0,[ Remove Graphics ]," type="string"/>
      <att name="NODE_LABEL" value="POLR3A" type="string"/>
      <att name="NODE_CUSTOMGRAPHICS_2" value="org.cytoscape.ding.customgraphics.NullCustomGraphics,0,[ Remove Graphics ]," type="string"/>
      <att name="NODE_BORDER_TRANSPARENCY" value="255" type="string"/>
      <att name="NODE_NESTED_NETWORK_IMAGE_VISIBLE" value="true" type="string"/>
      <att name="NODE_SELECTED" value="false" type="string"/>
      <att name="NODE_SELECTED_PAINT" value="#FFFF00" type="string"/>
      <att name="NODE_LABEL_FONT_FACE" value="Dialog.plain,plain,12" type="string"/>
      <att name="NODE_CUSTOMGRAPHICS_POSITION_1" value="C,C,c,0.00,0.00" type="string"/>
    </graphics>
  </node>
  <node id="1587" label="REST">
    <att name="shared name" value="REST" type="string"/>
    <att name="name" value="REST" type="string"/>
    <att name="selected" value="0" type="boolean"/>
    <att name="isExcludedFromPaths" value="0" type="boolean"/>
    <att name="Matching.Attribute.2" type="list">
      <att name="Matching.Attribute.2" value="REST" type="string"/>
    </att>
    <att name="LogFC" type="real"/>
    <att name="Matching.Attribute" type="list">
      <att name="Matching.Attribute" value="REST" type="string"/>
    </att>
    <att name="Matching.Attribute.1" type="list">
      <att name="Matching.Attribute.1" value="REST" type="string"/>
    </att>
    <att name="Nature" value="Interactant" type="string"/>
    <att name="Type" value="TF" type="string"/>
    <att name="isInPath" value="0" type="boolean" cy:hidden="1"/>
    <graphics width="4.0" x="1702.0" w="70.0" outline="#33FF00" y="754.0" fill="#99FF00" h="30.0" type="OCTAGON" z="0.0">
      <att name="NODE_TRANSPARENCY" value="255" type="string"/>
      <att name="NODE_CUSTOMGRAPHICS_SIZE_8" value="0.0" type="string"/>
      <att name="NODE_CUSTOMGRAPHICS_POSITION_5" value="C,C,c,0.00,0.00" type="string"/>
      <att name="NODE_LABEL_FONT_SIZE" value="12" type="string"/>
      <att name="NODE_LABEL_TRANSPARENCY" value="255" type="string"/>
      <att name="NODE_CUSTOMGRAPHICS_9" value="org.cytoscape.ding.customgraphics.NullCustomGraphics,0,[ Remove Graphics ]," type="string"/>
      <att name="NODE_CUSTOMGRAPHICS_SIZE_4" value="0.0" type="string"/>
      <att name="NODE_LABEL_COLOR" value="#000000" type="string"/>
      <att name="NODE_CUSTOMGRAPHICS_POSITION_2" value="C,C,c,0.00,0.00" type="string"/>
      <att name="NODE_CUSTOMGRAPHICS_6" value="org.cytoscape.ding.customgraphics.NullCustomGraphics,0,[ Remove Graphics ]," type="string"/>
      <att name="NODE_VISIBLE" value="true" type="string"/>
      <att name="NODE_CUSTOMGRAPHICS_3" value="org.cytoscape.ding.customgraphics.NullCustomGraphics,0,[ Remove Graphics ]," type="string"/>
      <att name="NODE_CUSTOMGRAPHICS_5" value="org.cytoscape.ding.customgraphics.NullCustomGraphics,0,[ Remove Graphics ]," type="string"/>
      <att name="NODE_CUSTOMGRAPHICS_POSITION_4" value="C,C,c,0.00,0.00" type="string"/>
      <att name="NODE_CUSTOMGRAPHICS_POSITION_6" value="C,C,c,0.00,0.00" type="string"/>
      <att name="NODE_CUSTOMGRAPHICS_POSITION_8" value="C,C,c,0.00,0.00" type="string"/>
      <att name="NODE_DEPTH" value="0.0" type="string"/>
      <att name="NODE_CUSTOMGRAPHICS_7" value="org.cytoscape.ding.customgraphics.NullCustomGraphics,0,[ Remove Graphics ]," type="string"/>
      <att name="NODE_LABEL_POSITION" value="C,C,c,0.00,0.00" type="string"/>
      <att name="NODE_CUSTOMGRAPHICS_4" value="org.cytoscape.ding.customgraphics.NullCustomGraphics,0,[ Remove Graphics ]," type="string"/>
      <att name="NODE_CUSTOMGRAPHICS_SIZE_6" value="0.0" type="string"/>
      <att name="NODE_CUSTOMGRAPHICS_SIZE_9" value="0.0" type="string"/>
      <att name="NODE_CUSTOMGRAPHICS_1" value="org.cytoscape.ding.customgraphics.NullCustomGraphics,0,[ Remove Graphics ]," type="string"/>
      <att name="NODE_CUSTOMGRAPHICS_SIZE_2" value="0.0" type="string"/>
      <att name="NODE_BORDER_STROKE" value="SOLID" type="string"/>
      <att name="NODE_CUSTOMGRAPHICS_SIZE_1" value="0.0" type="string"/>
      <att name="NODE_CUSTOMGRAPHICS_POSITION_7" value="C,C,c,0.00,0.00" type="string"/>
      <att name="NODE_CUSTOMGRAPHICS_POSITION_3" value="C,C,c,0.00,0.00" type="string"/>
      <att name="NODE_TOOLTIP" value="" type="string"/>
      <att name="NODE_CUSTOMGRAPHICS_POSITION_9" value="C,C,c,0.00,0.00" type="string"/>
      <att name="NODE_CUSTOMGRAPHICS_SIZE_3" value="0.0" type="string"/>
      <att name="NODE_CUSTOMGRAPHICS_SIZE_5" value="0.0" type="string"/>
      <att name="NODE_LABEL_WIDTH" value="200.0" type="string"/>
      <att name="NODE_CUSTOMGRAPHICS_SIZE_7" value="0.0" type="string"/>
      <att name="NODE_CUSTOMGRAPHICS_8" value="org.cytoscape.ding.customgraphics.NullCustomGraphics,0,[ Remove Graphics ]," type="string"/>
      <att name="NODE_LABEL" value="REST" type="string"/>
      <att name="NODE_CUSTOMGRAPHICS_2" value="org.cytoscape.ding.customgraphics.NullCustomGraphics,0,[ Remove Graphics ]," type="string"/>
      <att name="NODE_BORDER_TRANSPARENCY" value="255" type="string"/>
      <att name="NODE_NESTED_NETWORK_IMAGE_VISIBLE" value="true" type="string"/>
      <att name="NODE_SELECTED" value="false" type="string"/>
      <att name="NODE_SELECTED_PAINT" value="#FFFF00" type="string"/>
      <att name="NODE_LABEL_FONT_FACE" value="Dialog.plain,plain,12" type="string"/>
      <att name="NODE_CUSTOMGRAPHICS_POSITION_1" value="C,C,c,0.00,0.00" type="string"/>
    </graphics>
  </node>
  <node id="1586" label="HSPA6">
    <att name="shared name" value="HSPA6" type="string"/>
    <att name="name" value="HSPA6" type="string"/>
    <att name="selected" value="0" type="boolean"/>
    <att name="isExcludedFromPaths" value="0" type="boolean"/>
    <att name="Matching.Attribute.2" type="list">
      <att name="Matching.Attribute.2" value="HSPA6" type="string"/>
    </att>
    <att name="LogFC" value="0.3278" type="real"/>
    <att name="Matching.Attribute" type="list">
      <att name="Matching.Attribute" value="HSPA6" type="string"/>
    </att>
    <att name="Matching.Attribute.1" type="list">
      <att name="Matching.Attribute.1" value="HSPA6" type="string"/>
    </att>
    <att name="Nature" value="meta-signature" type="string"/>
    <att name="Type" value="gene" type="string"/>
    <att name="isInPath" value="0" type="boolean" cy:hidden="1"/>
    <graphics width="4.0" x="2099.5" w="70.0" outline="#006699" y="600.0" fill="#FF9999" h="30.0" type="ROUND_RECTANGLE" z="0.0">
      <att name="NODE_TRANSPARENCY" value="255" type="string"/>
      <att name="NODE_CUSTOMGRAPHICS_SIZE_8" value="0.0" type="string"/>
      <att name="NODE_CUSTOMGRAPHICS_POSITION_5" value="C,C,c,0.00,0.00" type="string"/>
      <att name="NODE_LABEL_FONT_SIZE" value="12" type="string"/>
      <att name="NODE_LABEL_TRANSPARENCY" value="255" type="string"/>
      <att name="NODE_CUSTOMGRAPHICS_9" value="org.cytoscape.ding.customgraphics.NullCustomGraphics,0,[ Remove Graphics ]," type="string"/>
      <att name="NODE_CUSTOMGRAPHICS_SIZE_4" value="0.0" type="string"/>
      <att name="NODE_LABEL_COLOR" value="#000000" type="string"/>
      <att name="NODE_CUSTOMGRAPHICS_POSITION_2" value="C,C,c,0.00,0.00" type="string"/>
      <att name="NODE_CUSTOMGRAPHICS_6" value="org.cytoscape.ding.customgraphics.NullCustomGraphics,0,[ Remove Graphics ]," type="string"/>
      <att name="NODE_VISIBLE" value="true" type="string"/>
      <att name="NODE_CUSTOMGRAPHICS_3" value="org.cytoscape.ding.customgraphics.NullCustomGraphics,0,[ Remove Graphics ]," type="string"/>
      <att name="NODE_CUSTOMGRAPHICS_5" value="org.cytoscape.ding.customgraphics.NullCustomGraphics,0,[ Remove Graphics ]," type="string"/>
      <att name="NODE_CUSTOMGRAPHICS_POSITION_4" value="C,C,c,0.00,0.00" type="string"/>
      <att name="NODE_CUSTOMGRAPHICS_POSITION_6" value="C,C,c,0.00,0.00" type="string"/>
      <att name="NODE_CUSTOMGRAPHICS_POSITION_8" value="C,C,c,0.00,0.00" type="string"/>
      <att name="NODE_DEPTH" value="0.0" type="string"/>
      <att name="NODE_CUSTOMGRAPHICS_7" value="org.cytoscape.ding.customgraphics.NullCustomGraphics,0,[ Remove Graphics ]," type="string"/>
      <att name="NODE_LABEL_POSITION" value="C,C,c,0.00,0.00" type="string"/>
      <att name="NODE_CUSTOMGRAPHICS_4" value="org.cytoscape.ding.customgraphics.NullCustomGraphics,0,[ Remove Graphics ]," type="string"/>
      <att name="NODE_CUSTOMGRAPHICS_SIZE_6" value="0.0" type="string"/>
      <att name="NODE_CUSTOMGRAPHICS_SIZE_9" value="0.0" type="string"/>
      <att name="NODE_CUSTOMGRAPHICS_1" value="org.cytoscape.ding.customgraphics.NullCustomGraphics,0,[ Remove Graphics ]," type="string"/>
      <att name="NODE_CUSTOMGRAPHICS_SIZE_2" value="0.0" type="string"/>
      <att name="NODE_BORDER_STROKE" value="SOLID" type="string"/>
      <att name="NODE_CUSTOMGRAPHICS_SIZE_1" value="0.0" type="string"/>
      <att name="NODE_CUSTOMGRAPHICS_POSITION_7" value="C,C,c,0.00,0.00" type="string"/>
      <att name="NODE_CUSTOMGRAPHICS_POSITION_3" value="C,C,c,0.00,0.00" type="string"/>
      <att name="NODE_TOOLTIP" value="" type="string"/>
      <att name="NODE_CUSTOMGRAPHICS_POSITION_9" value="C,C,c,0.00,0.00" type="string"/>
      <att name="NODE_CUSTOMGRAPHICS_SIZE_3" value="0.0" type="string"/>
      <att name="NODE_CUSTOMGRAPHICS_SIZE_5" value="0.0" type="string"/>
      <att name="NODE_LABEL_WIDTH" value="200.0" type="string"/>
      <att name="NODE_CUSTOMGRAPHICS_SIZE_7" value="0.0" type="string"/>
      <att name="NODE_CUSTOMGRAPHICS_8" value="org.cytoscape.ding.customgraphics.NullCustomGraphics,0,[ Remove Graphics ]," type="string"/>
      <att name="NODE_LABEL" value="HSPA6" type="string"/>
      <att name="NODE_CUSTOMGRAPHICS_2" value="org.cytoscape.ding.customgraphics.NullCustomGraphics,0,[ Remove Graphics ]," type="string"/>
      <att name="NODE_BORDER_TRANSPARENCY" value="255" type="string"/>
      <att name="NODE_NESTED_NETWORK_IMAGE_VISIBLE" value="true" type="string"/>
      <att name="NODE_SELECTED" value="false" type="string"/>
      <att name="NODE_SELECTED_PAINT" value="#FFFF00" type="string"/>
      <att name="NODE_LABEL_FONT_FACE" value="Dialog.plain,plain,12" type="string"/>
      <att name="NODE_CUSTOMGRAPHICS_POSITION_1" value="C,C,c,0.00,0.00" type="string"/>
    </graphics>
  </node>
  <node id="1585" label="RXRA">
    <att name="shared name" value="RXRA" type="string"/>
    <att name="name" value="RXRA" type="string"/>
    <att name="selected" value="0" type="boolean"/>
    <att name="isExcludedFromPaths" value="0" type="boolean"/>
    <att name="Matching.Attribute.2" type="list">
      <att name="Matching.Attribute.2" value="RXRA" type="string"/>
    </att>
    <att name="LogFC" type="real"/>
    <att name="Matching.Attribute" type="list">
      <att name="Matching.Attribute" value="RXRA" type="string"/>
    </att>
    <att name="Matching.Attribute.1" type="list">
      <att name="Matching.Attribute.1" value="RXRA" type="string"/>
    </att>
    <att name="Nature" value="Interactant" type="string"/>
    <att name="Type" value="TF" type="string"/>
    <att name="isInPath" value="0" type="boolean" cy:hidden="1"/>
    <graphics width="4.0" x="1397.0" w="70.0" outline="#33FF00" y="1570.0" fill="#99FF00" h="30.0" type="OCTAGON" z="0.0">
      <att name="NODE_TRANSPARENCY" value="255" type="string"/>
      <att name="NODE_CUSTOMGRAPHICS_SIZE_8" value="0.0" type="string"/>
      <att name="NODE_CUSTOMGRAPHICS_POSITION_5" value="C,C,c,0.00,0.00" type="string"/>
      <att name="NODE_LABEL_FONT_SIZE" value="12" type="string"/>
      <att name="NODE_LABEL_TRANSPARENCY" value="255" type="string"/>
      <att name="NODE_CUSTOMGRAPHICS_9" value="org.cytoscape.ding.customgraphics.NullCustomGraphics,0,[ Remove Graphics ]," type="string"/>
      <att name="NODE_CUSTOMGRAPHICS_SIZE_4" value="0.0" type="string"/>
      <att name="NODE_LABEL_COLOR" value="#000000" type="string"/>
      <att name="NODE_CUSTOMGRAPHICS_POSITION_2" value="C,C,c,0.00,0.00" type="string"/>
      <att name="NODE_CUSTOMGRAPHICS_6" value="org.cytoscape.ding.customgraphics.NullCustomGraphics,0,[ Remove Graphics ]," type="string"/>
      <att name="NODE_VISIBLE" value="true" type="string"/>
      <att name="NODE_CUSTOMGRAPHICS_3" value="org.cytoscape.ding.customgraphics.NullCustomGraphics,0,[ Remove Graphics ]," type="string"/>
      <att name="NODE_CUSTOMGRAPHICS_5" value="org.cytoscape.ding.customgraphics.NullCustomGraphics,0,[ Remove Graphics ]," type="string"/>
      <att name="NODE_CUSTOMGRAPHICS_POSITION_4" value="C,C,c,0.00,0.00" type="string"/>
      <att name="NODE_CUSTOMGRAPHICS_POSITION_6" value="C,C,c,0.00,0.00" type="string"/>
      <att name="NODE_CUSTOMGRAPHICS_POSITION_8" value="C,C,c,0.00,0.00" type="string"/>
      <att name="NODE_DEPTH" value="0.0" type="string"/>
      <att name="NODE_CUSTOMGRAPHICS_7" value="org.cytoscape.ding.customgraphics.NullCustomGraphics,0,[ Remove Graphics ]," type="string"/>
      <att name="NODE_LABEL_POSITION" value="C,C,c,0.00,0.00" type="string"/>
      <att name="NODE_CUSTOMGRAPHICS_4" value="org.cytoscape.ding.customgraphics.NullCustomGraphics,0,[ Remove Graphics ]," type="string"/>
      <att name="NODE_CUSTOMGRAPHICS_SIZE_6" value="0.0" type="string"/>
      <att name="NODE_CUSTOMGRAPHICS_SIZE_9" value="0.0" type="string"/>
      <att name="NODE_CUSTOMGRAPHICS_1" value="org.cytoscape.ding.customgraphics.NullCustomGraphics,0,[ Remove Graphics ]," type="string"/>
      <att name="NODE_CUSTOMGRAPHICS_SIZE_2" value="0.0" type="string"/>
      <att name="NODE_BORDER_STROKE" value="SOLID" type="string"/>
      <att name="NODE_CUSTOMGRAPHICS_SIZE_1" value="0.0" type="string"/>
      <att name="NODE_CUSTOMGRAPHICS_POSITION_7" value="C,C,c,0.00,0.00" type="string"/>
      <att name="NODE_CUSTOMGRAPHICS_POSITION_3" value="C,C,c,0.00,0.00" type="string"/>
      <att name="NODE_TOOLTIP" value="" type="string"/>
      <att name="NODE_CUSTOMGRAPHICS_POSITION_9" value="C,C,c,0.00,0.00" type="string"/>
      <att name="NODE_CUSTOMGRAPHICS_SIZE_3" value="0.0" type="string"/>
      <att name="NODE_CUSTOMGRAPHICS_SIZE_5" value="0.0" type="string"/>
      <att name="NODE_LABEL_WIDTH" value="200.0" type="string"/>
      <att name="NODE_CUSTOMGRAPHICS_SIZE_7" value="0.0" type="string"/>
      <att name="NODE_CUSTOMGRAPHICS_8" value="org.cytoscape.ding.customgraphics.NullCustomGraphics,0,[ Remove Graphics ]," type="string"/>
      <att name="NODE_LABEL" value="RXRA" type="string"/>
      <att name="NODE_CUSTOMGRAPHICS_2" value="org.cytoscape.ding.customgraphics.NullCustomGraphics,0,[ Remove Graphics ]," type="string"/>
      <att name="NODE_BORDER_TRANSPARENCY" value="255" type="string"/>
      <att name="NODE_NESTED_NETWORK_IMAGE_VISIBLE" value="true" type="string"/>
      <att name="NODE_SELECTED" value="false" type="string"/>
      <att name="NODE_SELECTED_PAINT" value="#FFFF00" type="string"/>
      <att name="NODE_LABEL_FONT_FACE" value="Dialog.plain,plain,12" type="string"/>
      <att name="NODE_CUSTOMGRAPHICS_POSITION_1" value="C,C,c,0.00,0.00" type="string"/>
    </graphics>
  </node>
  <node id="1584" label="SMAD9">
    <att name="shared name" value="SMAD9" type="string"/>
    <att name="name" value="SMAD9" type="string"/>
    <att name="selected" value="0" type="boolean"/>
    <att name="isExcludedFromPaths" value="0" type="boolean"/>
    <att name="Matching.Attribute.2" type="list">
      <att name="Matching.Attribute.2" value="SMAD9" type="string"/>
    </att>
    <att name="LogFC" type="real"/>
    <att name="Matching.Attribute" type="list">
      <att name="Matching.Attribute" value="" type="string"/>
    </att>
    <att name="Matching.Attribute.1" type="list">
      <att name="Matching.Attribute.1" value="" type="string"/>
    </att>
    <att name="Nature" value="Interactant" type="string"/>
    <att name="Type" value="TF" type="string"/>
    <att name="isInPath" value="0" type="boolean" cy:hidden="1"/>
    <graphics width="4.0" x="2574.0" w="70.0" outline="#33FF00" y="1257.0" fill="#99FF00" h="30.0" type="OCTAGON" z="0.0">
      <att name="NODE_TRANSPARENCY" value="255" type="string"/>
      <att name="NODE_CUSTOMGRAPHICS_SIZE_8" value="0.0" type="string"/>
      <att name="NODE_CUSTOMGRAPHICS_POSITION_5" value="C,C,c,0.00,0.00" type="string"/>
      <att name="NODE_LABEL_FONT_SIZE" value="12" type="string"/>
      <att name="NODE_LABEL_TRANSPARENCY" value="255" type="string"/>
      <att name="NODE_CUSTOMGRAPHICS_9" value="org.cytoscape.ding.customgraphics.NullCustomGraphics,0,[ Remove Graphics ]," type="string"/>
      <att name="NODE_CUSTOMGRAPHICS_SIZE_4" value="0.0" type="string"/>
      <att name="NODE_LABEL_COLOR" value="#000000" type="string"/>
      <att name="NODE_CUSTOMGRAPHICS_POSITION_2" value="C,C,c,0.00,0.00" type="string"/>
      <att name="NODE_CUSTOMGRAPHICS_6" value="org.cytoscape.ding.customgraphics.NullCustomGraphics,0,[ Remove Graphics ]," type="string"/>
      <att name="NODE_VISIBLE" value="true" type="string"/>
      <att name="NODE_CUSTOMGRAPHICS_3" value="org.cytoscape.ding.customgraphics.NullCustomGraphics,0,[ Remove Graphics ]," type="string"/>
      <att name="NODE_CUSTOMGRAPHICS_5" value="org.cytoscape.ding.customgraphics.NullCustomGraphics,0,[ Remove Graphics ]," type="string"/>
      <att name="NODE_CUSTOMGRAPHICS_POSITION_4" value="C,C,c,0.00,0.00" type="string"/>
      <att name="NODE_CUSTOMGRAPHICS_POSITION_6" value="C,C,c,0.00,0.00" type="string"/>
      <att name="NODE_CUSTOMGRAPHICS_POSITION_8" value="C,C,c,0.00,0.00" type="string"/>
      <att name="NODE_DEPTH" value="0.0" type="string"/>
      <att name="NODE_CUSTOMGRAPHICS_7" value="org.cytoscape.ding.customgraphics.NullCustomGraphics,0,[ Remove Graphics ]," type="string"/>
      <att name="NODE_LABEL_POSITION" value="C,C,c,0.00,0.00" type="string"/>
      <att name="NODE_CUSTOMGRAPHICS_4" value="org.cytoscape.ding.customgraphics.NullCustomGraphics,0,[ Remove Graphics ]," type="string"/>
      <att name="NODE_CUSTOMGRAPHICS_SIZE_6" value="0.0" type="string"/>
      <att name="NODE_CUSTOMGRAPHICS_SIZE_9" value="0.0" type="string"/>
      <att name="NODE_CUSTOMGRAPHICS_1" value="org.cytoscape.ding.customgraphics.NullCustomGraphics,0,[ Remove Graphics ]," type="string"/>
      <att name="NODE_CUSTOMGRAPHICS_SIZE_2" value="0.0" type="string"/>
      <att name="NODE_BORDER_STROKE" value="SOLID" type="string"/>
      <att name="NODE_CUSTOMGRAPHICS_SIZE_1" value="0.0" type="string"/>
      <att name="NODE_CUSTOMGRAPHICS_POSITION_7" value="C,C,c,0.00,0.00" type="string"/>
      <att name="NODE_CUSTOMGRAPHICS_POSITION_3" value="C,C,c,0.00,0.00" type="string"/>
      <att name="NODE_TOOLTIP" value="" type="string"/>
      <att name="NODE_CUSTOMGRAPHICS_POSITION_9" value="C,C,c,0.00,0.00" type="string"/>
      <att name="NODE_CUSTOMGRAPHICS_SIZE_3" value="0.0" type="string"/>
      <att name="NODE_CUSTOMGRAPHICS_SIZE_5" value="0.0" type="string"/>
      <att name="NODE_LABEL_WIDTH" value="200.0" type="string"/>
      <att name="NODE_CUSTOMGRAPHICS_SIZE_7" value="0.0" type="string"/>
      <att name="NODE_CUSTOMGRAPHICS_8" value="org.cytoscape.ding.customgraphics.NullCustomGraphics,0,[ Remove Graphics ]," type="string"/>
      <att name="NODE_LABEL" value="SMAD9" type="string"/>
      <att name="NODE_CUSTOMGRAPHICS_2" value="org.cytoscape.ding.customgraphics.NullCustomGraphics,0,[ Remove Graphics ]," type="string"/>
      <att name="NODE_BORDER_TRANSPARENCY" value="255" type="string"/>
      <att name="NODE_NESTED_NETWORK_IMAGE_VISIBLE" value="true" type="string"/>
      <att name="NODE_SELECTED" value="false" type="string"/>
      <att name="NODE_SELECTED_PAINT" value="#FFFF00" type="string"/>
      <att name="NODE_LABEL_FONT_FACE" value="Dialog.plain,plain,12" type="string"/>
      <att name="NODE_CUSTOMGRAPHICS_POSITION_1" value="C,C,c,0.00,0.00" type="string"/>
    </graphics>
  </node>
  <node id="1583" label="SMURF2">
    <att name="shared name" value="SMURF2" type="string"/>
    <att name="name" value="SMURF2" type="string"/>
    <att name="selected" value="0" type="boolean"/>
    <att name="isExcludedFromPaths" value="0" type="boolean"/>
    <att name="Matching.Attribute.2" type="list">
      <att name="Matching.Attribute.2" value="SMURF2" type="string"/>
    </att>
    <att name="LogFC" type="real"/>
    <att name="Matching.Attribute" type="list">
      <att name="Matching.Attribute" value="SMURF2" type="string"/>
    </att>
    <att name="Matching.Attribute.1" type="list">
      <att name="Matching.Attribute.1" value="SMURF2" type="string"/>
    </att>
    <att name="Nature" value="Interactant" type="string"/>
    <att name="Type" value="TF" type="string"/>
    <att name="isInPath" value="0" type="boolean" cy:hidden="1"/>
    <graphics width="4.0" x="1767.0" w="70.0" outline="#33FF00" y="1157.0" fill="#99FF00" h="30.0" type="OCTAGON" z="0.0">
      <att name="NODE_TRANSPARENCY" value="255" type="string"/>
      <att name="NODE_CUSTOMGRAPHICS_SIZE_8" value="0.0" type="string"/>
      <att name="NODE_CUSTOMGRAPHICS_POSITION_5" value="C,C,c,0.00,0.00" type="string"/>
      <att name="NODE_LABEL_FONT_SIZE" value="12" type="string"/>
      <att name="NODE_LABEL_TRANSPARENCY" value="255" type="string"/>
      <att name="NODE_CUSTOMGRAPHICS_9" value="org.cytoscape.ding.customgraphics.NullCustomGraphics,0,[ Remove Graphics ]," type="string"/>
      <att name="NODE_CUSTOMGRAPHICS_SIZE_4" value="0.0" type="string"/>
      <att name="NODE_LABEL_COLOR" value="#000000" type="string"/>
      <att name="NODE_CUSTOMGRAPHICS_POSITION_2" value="C,C,c,0.00,0.00" type="string"/>
      <att name="NODE_CUSTOMGRAPHICS_6" value="org.cytoscape.ding.customgraphics.NullCustomGraphics,0,[ Remove Graphics ]," type="string"/>
      <att name="NODE_VISIBLE" value="true" type="string"/>
      <att name="NODE_CUSTOMGRAPHICS_3" value="org.cytoscape.ding.customgraphics.NullCustomGraphics,0,[ Remove Graphics ]," type="string"/>
      <att name="NODE_CUSTOMGRAPHICS_5" value="org.cytoscape.ding.customgraphics.NullCustomGraphics,0,[ Remove Graphics ]," type="string"/>
      <att name="NODE_CUSTOMGRAPHICS_POSITION_4" value="C,C,c,0.00,0.00" type="string"/>
      <att name="NODE_CUSTOMGRAPHICS_POSITION_6" value="C,C,c,0.00,0.00" type="string"/>
      <att name="NODE_CUSTOMGRAPHICS_POSITION_8" value="C,C,c,0.00,0.00" type="string"/>
      <att name="NODE_DEPTH" value="0.0" type="string"/>
      <att name="NODE_CUSTOMGRAPHICS_7" value="org.cytoscape.ding.customgraphics.NullCustomGraphics,0,[ Remove Graphics ]," type="string"/>
      <att name="NODE_LABEL_POSITION" value="C,C,c,0.00,0.00" type="string"/>
      <att name="NODE_CUSTOMGRAPHICS_4" value="org.cytoscape.ding.customgraphics.NullCustomGraphics,0,[ Remove Graphics ]," type="string"/>
      <att name="NODE_CUSTOMGRAPHICS_SIZE_6" value="0.0" type="string"/>
      <att name="NODE_CUSTOMGRAPHICS_SIZE_9" value="0.0" type="string"/>
      <att name="NODE_CUSTOMGRAPHICS_1" value="org.cytoscape.ding.customgraphics.NullCustomGraphics,0,[ Remove Graphics ]," type="string"/>
      <att name="NODE_CUSTOMGRAPHICS_SIZE_2" value="0.0" type="string"/>
      <att name="NODE_BORDER_STROKE" value="SOLID" type="string"/>
      <att name="NODE_CUSTOMGRAPHICS_SIZE_1" value="0.0" type="string"/>
      <att name="NODE_CUSTOMGRAPHICS_POSITION_7" value="C,C,c,0.00,0.00" type="string"/>
      <att name="NODE_CUSTOMGRAPHICS_POSITION_3" value="C,C,c,0.00,0.00" type="string"/>
      <att name="NODE_TOOLTIP" value="" type="string"/>
      <att name="NODE_CUSTOMGRAPHICS_POSITION_9" value="C,C,c,0.00,0.00" type="string"/>
      <att name="NODE_CUSTOMGRAPHICS_SIZE_3" value="0.0" type="string"/>
      <att name="NODE_CUSTOMGRAPHICS_SIZE_5" value="0.0" type="string"/>
      <att name="NODE_LABEL_WIDTH" value="200.0" type="string"/>
      <att name="NODE_CUSTOMGRAPHICS_SIZE_7" value="0.0" type="string"/>
      <att name="NODE_CUSTOMGRAPHICS_8" value="org.cytoscape.ding.customgraphics.NullCustomGraphics,0,[ Remove Graphics ]," type="string"/>
      <att name="NODE_LABEL" value="SMURF2" type="string"/>
      <att name="NODE_CUSTOMGRAPHICS_2" value="org.cytoscape.ding.customgraphics.NullCustomGraphics,0,[ Remove Graphics ]," type="string"/>
      <att name="NODE_BORDER_TRANSPARENCY" value="255" type="string"/>
      <att name="NODE_NESTED_NETWORK_IMAGE_VISIBLE" value="true" type="string"/>
      <att name="NODE_SELECTED" value="false" type="string"/>
      <att name="NODE_SELECTED_PAINT" value="#FFFF00" type="string"/>
      <att name="NODE_LABEL_FONT_FACE" value="Dialog.plain,plain,12" type="string"/>
      <att name="NODE_CUSTOMGRAPHICS_POSITION_1" value="C,C,c,0.00,0.00" type="string"/>
    </graphics>
  </node>
  <node id="1582" label="SP1">
    <att name="shared name" value="SP1" type="string"/>
    <att name="name" value="SP1" type="string"/>
    <att name="selected" value="0" type="boolean"/>
    <att name="isExcludedFromPaths" value="0" type="boolean"/>
    <att name="Matching.Attribute.2" type="list">
      <att name="Matching.Attribute.2" value="SP1" type="string"/>
    </att>
    <att name="LogFC" type="real"/>
    <att name="Matching.Attribute" type="list">
      <att name="Matching.Attribute" value="SP1" type="string"/>
    </att>
    <att name="Matching.Attribute.1" type="list">
      <att name="Matching.Attribute.1" value="SP1" type="string"/>
    </att>
    <att name="Nature" value="Interactant" type="string"/>
    <att name="Type" value="TF" type="string"/>
    <att name="isInPath" value="0" type="boolean" cy:hidden="1"/>
    <graphics width="4.0" x="1379.0" w="70.0" outline="#33FF00" y="1256.0" fill="#99FF00" h="30.0" type="OCTAGON" z="0.0">
      <att name="NODE_TRANSPARENCY" value="255" type="string"/>
      <att name="NODE_CUSTOMGRAPHICS_SIZE_8" value="0.0" type="string"/>
      <att name="NODE_CUSTOMGRAPHICS_POSITION_5" value="C,C,c,0.00,0.00" type="string"/>
      <att name="NODE_LABEL_FONT_SIZE" value="12" type="string"/>
      <att name="NODE_LABEL_TRANSPARENCY" value="255" type="string"/>
      <att name="NODE_CUSTOMGRAPHICS_9" value="org.cytoscape.ding.customgraphics.NullCustomGraphics,0,[ Remove Graphics ]," type="string"/>
      <att name="NODE_CUSTOMGRAPHICS_SIZE_4" value="0.0" type="string"/>
      <att name="NODE_LABEL_COLOR" value="#000000" type="string"/>
      <att name="NODE_CUSTOMGRAPHICS_POSITION_2" value="C,C,c,0.00,0.00" type="string"/>
      <att name="NODE_CUSTOMGRAPHICS_6" value="org.cytoscape.ding.customgraphics.NullCustomGraphics,0,[ Remove Graphics ]," type="string"/>
      <att name="NODE_VISIBLE" value="true" type="string"/>
      <att name="NODE_CUSTOMGRAPHICS_3" value="org.cytoscape.ding.customgraphics.NullCustomGraphics,0,[ Remove Graphics ]," type="string"/>
      <att name="NODE_CUSTOMGRAPHICS_5" value="org.cytoscape.ding.customgraphics.NullCustomGraphics,0,[ Remove Graphics ]," type="string"/>
      <att name="NODE_CUSTOMGRAPHICS_POSITION_4" value="C,C,c,0.00,0.00" type="string"/>
      <att name="NODE_CUSTOMGRAPHICS_POSITION_6" value="C,C,c,0.00,0.00" type="string"/>
      <att name="NODE_CUSTOMGRAPHICS_POSITION_8" value="C,C,c,0.00,0.00" type="string"/>
      <att name="NODE_DEPTH" value="0.0" type="string"/>
      <att name="NODE_CUSTOMGRAPHICS_7" value="org.cytoscape.ding.customgraphics.NullCustomGraphics,0,[ Remove Graphics ]," type="string"/>
      <att name="NODE_LABEL_POSITION" value="C,C,c,0.00,0.00" type="string"/>
      <att name="NODE_CUSTOMGRAPHICS_4" value="org.cytoscape.ding.customgraphics.NullCustomGraphics,0,[ Remove Graphics ]," type="string"/>
      <att name="NODE_CUSTOMGRAPHICS_SIZE_6" value="0.0" type="string"/>
      <att name="NODE_CUSTOMGRAPHICS_SIZE_9" value="0.0" type="string"/>
      <att name="NODE_CUSTOMGRAPHICS_1" value="org.cytoscape.ding.customgraphics.NullCustomGraphics,0,[ Remove Graphics ]," type="string"/>
      <att name="NODE_CUSTOMGRAPHICS_SIZE_2" value="0.0" type="string"/>
      <att name="NODE_BORDER_STROKE" value="SOLID" type="string"/>
      <att name="NODE_CUSTOMGRAPHICS_SIZE_1" value="0.0" type="string"/>
      <att name="NODE_CUSTOMGRAPHICS_POSITION_7" value="C,C,c,0.00,0.00" type="string"/>
      <att name="NODE_CUSTOMGRAPHICS_POSITION_3" value="C,C,c,0.00,0.00" type="string"/>
      <att name="NODE_TOOLTIP" value="" type="string"/>
      <att name="NODE_CUSTOMGRAPHICS_POSITION_9" value="C,C,c,0.00,0.00" type="string"/>
      <att name="NODE_CUSTOMGRAPHICS_SIZE_3" value="0.0" type="string"/>
      <att name="NODE_CUSTOMGRAPHICS_SIZE_5" value="0.0" type="string"/>
      <att name="NODE_LABEL_WIDTH" value="200.0" type="string"/>
      <att name="NODE_CUSTOMGRAPHICS_SIZE_7" value="0.0" type="string"/>
      <att name="NODE_CUSTOMGRAPHICS_8" value="org.cytoscape.ding.customgraphics.NullCustomGraphics,0,[ Remove Graphics ]," type="string"/>
      <att name="NODE_LABEL" value="SP1" type="string"/>
      <att name="NODE_CUSTOMGRAPHICS_2" value="org.cytoscape.ding.customgraphics.NullCustomGraphics,0,[ Remove Graphics ]," type="string"/>
      <att name="NODE_BORDER_TRANSPARENCY" value="255" type="string"/>
      <att name="NODE_NESTED_NETWORK_IMAGE_VISIBLE" value="true" type="string"/>
      <att name="NODE_SELECTED" value="false" type="string"/>
      <att name="NODE_SELECTED_PAINT" value="#FFFF00" type="string"/>
      <att name="NODE_LABEL_FONT_FACE" value="Dialog.plain,plain,12" type="string"/>
      <att name="NODE_CUSTOMGRAPHICS_POSITION_1" value="C,C,c,0.00,0.00" type="string"/>
    </graphics>
  </node>
  <node id="1581" label="TFAP2A">
    <att name="shared name" value="TFAP2A" type="string"/>
    <att name="name" value="TFAP2A" type="string"/>
    <att name="selected" value="0" type="boolean"/>
    <att name="isExcludedFromPaths" value="0" type="boolean"/>
    <att name="Matching.Attribute.2" type="list">
      <att name="Matching.Attribute.2" value="TFAP2A" type="string"/>
    </att>
    <att name="LogFC" value="0.3975" type="real"/>
    <att name="Matching.Attribute" type="list">
      <att name="Matching.Attribute" value="TFAP2A" type="string"/>
    </att>
    <att name="Matching.Attribute.1" type="list">
      <att name="Matching.Attribute.1" value="TFAP2A" type="string"/>
    </att>
    <att name="Nature" value="meta-signature" type="string"/>
    <att name="Type" value="TF" type="string"/>
    <att name="isInPath" value="0" type="boolean" cy:hidden="1"/>
    <graphics width="4.0" x="1536.0" w="70.0" outline="#33FF00" y="1247.0" fill="#FF9999" h="30.0" type="OCTAGON" z="0.0">
      <att name="NODE_TRANSPARENCY" value="255" type="string"/>
      <att name="NODE_CUSTOMGRAPHICS_SIZE_8" value="0.0" type="string"/>
      <att name="NODE_CUSTOMGRAPHICS_POSITION_5" value="C,C,c,0.00,0.00" type="string"/>
      <att name="NODE_LABEL_FONT_SIZE" value="12" type="string"/>
      <att name="NODE_LABEL_TRANSPARENCY" value="255" type="string"/>
      <att name="NODE_CUSTOMGRAPHICS_9" value="org.cytoscape.ding.customgraphics.NullCustomGraphics,0,[ Remove Graphics ]," type="string"/>
      <att name="NODE_CUSTOMGRAPHICS_SIZE_4" value="0.0" type="string"/>
      <att name="NODE_LABEL_COLOR" value="#000000" type="string"/>
      <att name="NODE_CUSTOMGRAPHICS_POSITION_2" value="C,C,c,0.00,0.00" type="string"/>
      <att name="NODE_CUSTOMGRAPHICS_6" value="org.cytoscape.ding.customgraphics.NullCustomGraphics,0,[ Remove Graphics ]," type="string"/>
      <att name="NODE_VISIBLE" value="true" type="string"/>
      <att name="NODE_CUSTOMGRAPHICS_3" value="org.cytoscape.ding.customgraphics.NullCustomGraphics,0,[ Remove Graphics ]," type="string"/>
      <att name="NODE_CUSTOMGRAPHICS_5" value="org.cytoscape.ding.customgraphics.NullCustomGraphics,0,[ Remove Graphics ]," type="string"/>
      <att name="NODE_CUSTOMGRAPHICS_POSITION_4" value="C,C,c,0.00,0.00" type="string"/>
      <att name="NODE_CUSTOMGRAPHICS_POSITION_6" value="C,C,c,0.00,0.00" type="string"/>
      <att name="NODE_CUSTOMGRAPHICS_POSITION_8" value="C,C,c,0.00,0.00" type="string"/>
      <att name="NODE_DEPTH" value="0.0" type="string"/>
      <att name="NODE_CUSTOMGRAPHICS_7" value="org.cytoscape.ding.customgraphics.NullCustomGraphics,0,[ Remove Graphics ]," type="string"/>
      <att name="NODE_LABEL_POSITION" value="C,C,c,0.00,0.00" type="string"/>
      <att name="NODE_CUSTOMGRAPHICS_4" value="org.cytoscape.ding.customgraphics.NullCustomGraphics,0,[ Remove Graphics ]," type="string"/>
      <att name="NODE_CUSTOMGRAPHICS_SIZE_6" value="0.0" type="string"/>
      <att name="NODE_CUSTOMGRAPHICS_SIZE_9" value="0.0" type="string"/>
      <att name="NODE_CUSTOMGRAPHICS_1" value="org.cytoscape.ding.customgraphics.NullCustomGraphics,0,[ Remove Graphics ]," type="string"/>
      <att name="NODE_CUSTOMGRAPHICS_SIZE_2" value="0.0" type="string"/>
      <att name="NODE_BORDER_STROKE" value="SOLID" type="string"/>
      <att name="NODE_CUSTOMGRAPHICS_SIZE_1" value="0.0" type="string"/>
      <att name="NODE_CUSTOMGRAPHICS_POSITION_7" value="C,C,c,0.00,0.00" type="string"/>
      <att name="NODE_CUSTOMGRAPHICS_POSITION_3" value="C,C,c,0.00,0.00" type="string"/>
      <att name="NODE_TOOLTIP" value="" type="string"/>
      <att name="NODE_CUSTOMGRAPHICS_POSITION_9" value="C,C,c,0.00,0.00" type="string"/>
      <att name="NODE_CUSTOMGRAPHICS_SIZE_3" value="0.0" type="string"/>
      <att name="NODE_CUSTOMGRAPHICS_SIZE_5" value="0.0" type="string"/>
      <att name="NODE_LABEL_WIDTH" value="200.0" type="string"/>
      <att name="NODE_CUSTOMGRAPHICS_SIZE_7" value="0.0" type="string"/>
      <att name="NODE_CUSTOMGRAPHICS_8" value="org.cytoscape.ding.customgraphics.NullCustomGraphics,0,[ Remove Graphics ]," type="string"/>
      <att name="NODE_LABEL" value="TFAP2A" type="string"/>
      <att name="NODE_CUSTOMGRAPHICS_2" value="org.cytoscape.ding.customgraphics.NullCustomGraphics,0,[ Remove Graphics ]," type="string"/>
      <att name="NODE_BORDER_TRANSPARENCY" value="255" type="string"/>
      <att name="NODE_NESTED_NETWORK_IMAGE_VISIBLE" value="true" type="string"/>
      <att name="NODE_SELECTED" value="false" type="string"/>
      <att name="NODE_SELECTED_PAINT" value="#FFFF00" type="string"/>
      <att name="NODE_LABEL_FONT_FACE" value="Dialog.plain,plain,12" type="string"/>
      <att name="NODE_CUSTOMGRAPHICS_POSITION_1" value="C,C,c,0.00,0.00" type="string"/>
    </graphics>
  </node>
  <node id="1580" label="FANCE">
    <att name="shared name" value="FANCE" type="string"/>
    <att name="name" value="FANCE" type="string"/>
    <att name="selected" value="0" type="boolean"/>
    <att name="isExcludedFromPaths" value="0" type="boolean"/>
    <att name="Matching.Attribute.2" type="list">
      <att name="Matching.Attribute.2" value="FANCE" type="string"/>
    </att>
    <att name="LogFC" value="0.32022" type="real"/>
    <att name="Matching.Attribute" type="list">
      <att name="Matching.Attribute" value="FANCE" type="string"/>
    </att>
    <att name="Matching.Attribute.1" type="list">
      <att name="Matching.Attribute.1" value="FANCE" type="string"/>
    </att>
    <att name="Nature" value="meta-signature" type="string"/>
    <att name="Type" value="gene" type="string"/>
    <att name="isInPath" value="0" type="boolean" cy:hidden="1"/>
    <graphics width="4.0" x="1159.0" w="70.0" outline="#006699" y="1606.0" fill="#FF9999" h="30.0" type="ROUND_RECTANGLE" z="0.0">
      <att name="NODE_TRANSPARENCY" value="255" type="string"/>
      <att name="NODE_CUSTOMGRAPHICS_SIZE_8" value="0.0" type="string"/>
      <att name="NODE_CUSTOMGRAPHICS_POSITION_5" value="C,C,c,0.00,0.00" type="string"/>
      <att name="NODE_LABEL_FONT_SIZE" value="12" type="string"/>
      <att name="NODE_LABEL_TRANSPARENCY" value="255" type="string"/>
      <att name="NODE_CUSTOMGRAPHICS_9" value="org.cytoscape.ding.customgraphics.NullCustomGraphics,0,[ Remove Graphics ]," type="string"/>
      <att name="NODE_CUSTOMGRAPHICS_SIZE_4" value="0.0" type="string"/>
      <att name="NODE_LABEL_COLOR" value="#000000" type="string"/>
      <att name="NODE_CUSTOMGRAPHICS_POSITION_2" value="C,C,c,0.00,0.00" type="string"/>
      <att name="NODE_CUSTOMGRAPHICS_6" value="org.cytoscape.ding.customgraphics.NullCustomGraphics,0,[ Remove Graphics ]," type="string"/>
      <att name="NODE_VISIBLE" value="true" type="string"/>
      <att name="NODE_CUSTOMGRAPHICS_3" value="org.cytoscape.ding.customgraphics.NullCustomGraphics,0,[ Remove Graphics ]," type="string"/>
      <att name="NODE_CUSTOMGRAPHICS_5" value="org.cytoscape.ding.customgraphics.NullCustomGraphics,0,[ Remove Graphics ]," type="string"/>
      <att name="NODE_CUSTOMGRAPHICS_POSITION_4" value="C,C,c,0.00,0.00" type="string"/>
      <att name="NODE_CUSTOMGRAPHICS_POSITION_6" value="C,C,c,0.00,0.00" type="string"/>
      <att name="NODE_CUSTOMGRAPHICS_POSITION_8" value="C,C,c,0.00,0.00" type="string"/>
      <att name="NODE_DEPTH" value="0.0" type="string"/>
      <att name="NODE_CUSTOMGRAPHICS_7" value="org.cytoscape.ding.customgraphics.NullCustomGraphics,0,[ Remove Graphics ]," type="string"/>
      <att name="NODE_LABEL_POSITION" value="C,C,c,0.00,0.00" type="string"/>
      <att name="NODE_CUSTOMGRAPHICS_4" value="org.cytoscape.ding.customgraphics.NullCustomGraphics,0,[ Remove Graphics ]," type="string"/>
      <att name="NODE_CUSTOMGRAPHICS_SIZE_6" value="0.0" type="string"/>
      <att name="NODE_CUSTOMGRAPHICS_SIZE_9" value="0.0" type="string"/>
      <att name="NODE_CUSTOMGRAPHICS_1" value="org.cytoscape.ding.customgraphics.NullCustomGraphics,0,[ Remove Graphics ]," type="string"/>
      <att name="NODE_CUSTOMGRAPHICS_SIZE_2" value="0.0" type="string"/>
      <att name="NODE_BORDER_STROKE" value="SOLID" type="string"/>
      <att name="NODE_CUSTOMGRAPHICS_SIZE_1" value="0.0" type="string"/>
      <att name="NODE_CUSTOMGRAPHICS_POSITION_7" value="C,C,c,0.00,0.00" type="string"/>
      <att name="NODE_CUSTOMGRAPHICS_POSITION_3" value="C,C,c,0.00,0.00" type="string"/>
      <att name="NODE_TOOLTIP" value="" type="string"/>
      <att name="NODE_CUSTOMGRAPHICS_POSITION_9" value="C,C,c,0.00,0.00" type="string"/>
      <att name="NODE_CUSTOMGRAPHICS_SIZE_3" value="0.0" type="string"/>
      <att name="NODE_CUSTOMGRAPHICS_SIZE_5" value="0.0" type="string"/>
      <att name="NODE_LABEL_WIDTH" value="200.0" type="string"/>
      <att name="NODE_CUSTOMGRAPHICS_SIZE_7" value="0.0" type="string"/>
      <att name="NODE_CUSTOMGRAPHICS_8" value="org.cytoscape.ding.customgraphics.NullCustomGraphics,0,[ Remove Graphics ]," type="string"/>
      <att name="NODE_LABEL" value="FANCE" type="string"/>
      <att name="NODE_CUSTOMGRAPHICS_2" value="org.cytoscape.ding.customgraphics.NullCustomGraphics,0,[ Remove Graphics ]," type="string"/>
      <att name="NODE_BORDER_TRANSPARENCY" value="255" type="string"/>
      <att name="NODE_NESTED_NETWORK_IMAGE_VISIBLE" value="true" type="string"/>
      <att name="NODE_SELECTED" value="false" type="string"/>
      <att name="NODE_SELECTED_PAINT" value="#FFFF00" type="string"/>
      <att name="NODE_LABEL_FONT_FACE" value="Dialog.plain,plain,12" type="string"/>
      <att name="NODE_CUSTOMGRAPHICS_POSITION_1" value="C,C,c,0.00,0.00" type="string"/>
    </graphics>
  </node>
  <node id="1579" label="RFK">
    <att name="shared name" value="RFK" type="string"/>
    <att name="name" value="RFK" type="string"/>
    <att name="selected" value="0" type="boolean"/>
    <att name="isExcludedFromPaths" value="0" type="boolean"/>
    <att name="Matching.Attribute.2" type="list">
      <att name="Matching.Attribute.2" value="RFK" type="string"/>
    </att>
    <att name="LogFC" value="0.44267" type="real"/>
    <att name="Matching.Attribute" type="list">
      <att name="Matching.Attribute" value="RFK" type="string"/>
    </att>
    <att name="Matching.Attribute.1" type="list">
      <att name="Matching.Attribute.1" value="RFK" type="string"/>
    </att>
    <att name="Nature" value="meta-signature" type="string"/>
    <att name="Type" value="gene" type="string"/>
    <att name="isInPath" value="0" type="boolean" cy:hidden="1"/>
    <graphics width="4.0" x="1692.0" w="70.0" outline="#006699" y="1087.0" fill="#FF9999" h="30.0" type="ROUND_RECTANGLE" z="0.0">
      <att name="NODE_TRANSPARENCY" value="255" type="string"/>
      <att name="NODE_CUSTOMGRAPHICS_SIZE_8" value="0.0" type="string"/>
      <att name="NODE_CUSTOMGRAPHICS_POSITION_5" value="C,C,c,0.00,0.00" type="string"/>
      <att name="NODE_LABEL_FONT_SIZE" value="12" type="string"/>
      <att name="NODE_LABEL_TRANSPARENCY" value="255" type="string"/>
      <att name="NODE_CUSTOMGRAPHICS_9" value="org.cytoscape.ding.customgraphics.NullCustomGraphics,0,[ Remove Graphics ]," type="string"/>
      <att name="NODE_CUSTOMGRAPHICS_SIZE_4" value="0.0" type="string"/>
      <att name="NODE_LABEL_COLOR" value="#000000" type="string"/>
      <att name="NODE_CUSTOMGRAPHICS_POSITION_2" value="C,C,c,0.00,0.00" type="string"/>
      <att name="NODE_CUSTOMGRAPHICS_6" value="org.cytoscape.ding.customgraphics.NullCustomGraphics,0,[ Remove Graphics ]," type="string"/>
      <att name="NODE_VISIBLE" value="true" type="string"/>
      <att name="NODE_CUSTOMGRAPHICS_3" value="org.cytoscape.ding.customgraphics.NullCustomGraphics,0,[ Remove Graphics ]," type="string"/>
      <att name="NODE_CUSTOMGRAPHICS_5" value="org.cytoscape.ding.customgraphics.NullCustomGraphics,0,[ Remove Graphics ]," type="string"/>
      <att name="NODE_CUSTOMGRAPHICS_POSITION_4" value="C,C,c,0.00,0.00" type="string"/>
      <att name="NODE_CUSTOMGRAPHICS_POSITION_6" value="C,C,c,0.00,0.00" type="string"/>
      <att name="NODE_CUSTOMGRAPHICS_POSITION_8" value="C,C,c,0.00,0.00" type="string"/>
      <att name="NODE_DEPTH" value="0.0" type="string"/>
      <att name="NODE_CUSTOMGRAPHICS_7" value="org.cytoscape.ding.customgraphics.NullCustomGraphics,0,[ Remove Graphics ]," type="string"/>
      <att name="NODE_LABEL_POSITION" value="C,C,c,0.00,0.00" type="string"/>
      <att name="NODE_CUSTOMGRAPHICS_4" value="org.cytoscape.ding.customgraphics.NullCustomGraphics,0,[ Remove Graphics ]," type="string"/>
      <att name="NODE_CUSTOMGRAPHICS_SIZE_6" value="0.0" type="string"/>
      <att name="NODE_CUSTOMGRAPHICS_SIZE_9" value="0.0" type="string"/>
      <att name="NODE_CUSTOMGRAPHICS_1" value="org.cytoscape.ding.customgraphics.NullCustomGraphics,0,[ Remove Graphics ]," type="string"/>
      <att name="NODE_CUSTOMGRAPHICS_SIZE_2" value="0.0" type="string"/>
      <att name="NODE_BORDER_STROKE" value="SOLID" type="string"/>
      <att name="NODE_CUSTOMGRAPHICS_SIZE_1" value="0.0" type="string"/>
      <att name="NODE_CUSTOMGRAPHICS_POSITION_7" value="C,C,c,0.00,0.00" type="string"/>
      <att name="NODE_CUSTOMGRAPHICS_POSITION_3" value="C,C,c,0.00,0.00" type="string"/>
      <att name="NODE_TOOLTIP" value="" type="string"/>
      <att name="NODE_CUSTOMGRAPHICS_POSITION_9" value="C,C,c,0.00,0.00" type="string"/>
      <att name="NODE_CUSTOMGRAPHICS_SIZE_3" value="0.0" type="string"/>
      <att name="NODE_CUSTOMGRAPHICS_SIZE_5" value="0.0" type="string"/>
      <att name="NODE_LABEL_WIDTH" value="200.0" type="string"/>
      <att name="NODE_CUSTOMGRAPHICS_SIZE_7" value="0.0" type="string"/>
      <att name="NODE_CUSTOMGRAPHICS_8" value="org.cytoscape.ding.customgraphics.NullCustomGraphics,0,[ Remove Graphics ]," type="string"/>
      <att name="NODE_LABEL" value="RFK" type="string"/>
      <att name="NODE_CUSTOMGRAPHICS_2" value="org.cytoscape.ding.customgraphics.NullCustomGraphics,0,[ Remove Graphics ]," type="string"/>
      <att name="NODE_BORDER_TRANSPARENCY" value="255" type="string"/>
      <att name="NODE_NESTED_NETWORK_IMAGE_VISIBLE" value="true" type="string"/>
      <att name="NODE_SELECTED" value="false" type="string"/>
      <att name="NODE_SELECTED_PAINT" value="#FFFF00" type="string"/>
      <att name="NODE_LABEL_FONT_FACE" value="Dialog.plain,plain,12" type="string"/>
      <att name="NODE_CUSTOMGRAPHICS_POSITION_1" value="C,C,c,0.00,0.00" type="string"/>
    </graphics>
  </node>
  <node id="1578" label="PLA2G16">
    <att name="shared name" value="PLA2G16" type="string"/>
    <att name="name" value="PLA2G16" type="string"/>
    <att name="selected" value="0" type="boolean"/>
    <att name="isExcludedFromPaths" value="0" type="boolean"/>
    <att name="Matching.Attribute.2" type="list">
      <att name="Matching.Attribute.2" value="PLA2G16" type="string"/>
    </att>
    <att name="LogFC" value="0.56709" type="real"/>
    <att name="Matching.Attribute" type="list">
      <att name="Matching.Attribute" value="PLA2G16" type="string"/>
    </att>
    <att name="Matching.Attribute.1" type="list">
      <att name="Matching.Attribute.1" value="PLA2G16" type="string"/>
    </att>
    <att name="Nature" value="meta-signature" type="string"/>
    <att name="Type" value="gene" type="string"/>
    <att name="isInPath" value="0" type="boolean" cy:hidden="1"/>
    <graphics width="4.0" x="1516.0" w="70.0" outline="#006699" y="1727.0" fill="#FF0033" h="30.0" type="ROUND_RECTANGLE" z="0.0">
      <att name="NODE_TRANSPARENCY" value="255" type="string"/>
      <att name="NODE_CUSTOMGRAPHICS_SIZE_8" value="0.0" type="string"/>
      <att name="NODE_CUSTOMGRAPHICS_POSITION_5" value="C,C,c,0.00,0.00" type="string"/>
      <att name="NODE_LABEL_FONT_SIZE" value="12" type="string"/>
      <att name="NODE_LABEL_TRANSPARENCY" value="255" type="string"/>
      <att name="NODE_CUSTOMGRAPHICS_9" value="org.cytoscape.ding.customgraphics.NullCustomGraphics,0,[ Remove Graphics ]," type="string"/>
      <att name="NODE_CUSTOMGRAPHICS_SIZE_4" value="0.0" type="string"/>
      <att name="NODE_LABEL_COLOR" value="#000000" type="string"/>
      <att name="NODE_CUSTOMGRAPHICS_POSITION_2" value="C,C,c,0.00,0.00" type="string"/>
      <att name="NODE_CUSTOMGRAPHICS_6" value="org.cytoscape.ding.customgraphics.NullCustomGraphics,0,[ Remove Graphics ]," type="string"/>
      <att name="NODE_VISIBLE" value="true" type="string"/>
      <att name="NODE_CUSTOMGRAPHICS_3" value="org.cytoscape.ding.customgraphics.NullCustomGraphics,0,[ Remove Graphics ]," type="string"/>
      <att name="NODE_CUSTOMGRAPHICS_5" value="org.cytoscape.ding.customgraphics.NullCustomGraphics,0,[ Remove Graphics ]," type="string"/>
      <att name="NODE_CUSTOMGRAPHICS_POSITION_4" value="C,C,c,0.00,0.00" type="string"/>
      <att name="NODE_CUSTOMGRAPHICS_POSITION_6" value="C,C,c,0.00,0.00" type="string"/>
      <att name="NODE_CUSTOMGRAPHICS_POSITION_8" value="C,C,c,0.00,0.00" type="string"/>
      <att name="NODE_DEPTH" value="0.0" type="string"/>
      <att name="NODE_CUSTOMGRAPHICS_7" value="org.cytoscape.ding.customgraphics.NullCustomGraphics,0,[ Remove Graphics ]," type="string"/>
      <att name="NODE_LABEL_POSITION" value="C,C,c,0.00,0.00" type="string"/>
      <att name="NODE_CUSTOMGRAPHICS_4" value="org.cytoscape.ding.customgraphics.NullCustomGraphics,0,[ Remove Graphics ]," type="string"/>
      <att name="NODE_CUSTOMGRAPHICS_SIZE_6" value="0.0" type="string"/>
      <att name="NODE_CUSTOMGRAPHICS_SIZE_9" value="0.0" type="string"/>
      <att name="NODE_CUSTOMGRAPHICS_1" value="org.cytoscape.ding.customgraphics.NullCustomGraphics,0,[ Remove Graphics ]," type="string"/>
      <att name="NODE_CUSTOMGRAPHICS_SIZE_2" value="0.0" type="string"/>
      <att name="NODE_BORDER_STROKE" value="SOLID" type="string"/>
      <att name="NODE_CUSTOMGRAPHICS_SIZE_1" value="0.0" type="string"/>
      <att name="NODE_CUSTOMGRAPHICS_POSITION_7" value="C,C,c,0.00,0.00" type="string"/>
      <att name="NODE_CUSTOMGRAPHICS_POSITION_3" value="C,C,c,0.00,0.00" type="string"/>
      <att name="NODE_TOOLTIP" value="" type="string"/>
      <att name="NODE_CUSTOMGRAPHICS_POSITION_9" value="C,C,c,0.00,0.00" type="string"/>
      <att name="NODE_CUSTOMGRAPHICS_SIZE_3" value="0.0" type="string"/>
      <att name="NODE_CUSTOMGRAPHICS_SIZE_5" value="0.0" type="string"/>
      <att name="NODE_LABEL_WIDTH" value="200.0" type="string"/>
      <att name="NODE_CUSTOMGRAPHICS_SIZE_7" value="0.0" type="string"/>
      <att name="NODE_CUSTOMGRAPHICS_8" value="org.cytoscape.ding.customgraphics.NullCustomGraphics,0,[ Remove Graphics ]," type="string"/>
      <att name="NODE_LABEL" value="PLA2G16" type="string"/>
      <att name="NODE_CUSTOMGRAPHICS_2" value="org.cytoscape.ding.customgraphics.NullCustomGraphics,0,[ Remove Graphics ]," type="string"/>
      <att name="NODE_BORDER_TRANSPARENCY" value="255" type="string"/>
      <att name="NODE_NESTED_NETWORK_IMAGE_VISIBLE" value="true" type="string"/>
      <att name="NODE_SELECTED" value="false" type="string"/>
      <att name="NODE_SELECTED_PAINT" value="#FFFF00" type="string"/>
      <att name="NODE_LABEL_FONT_FACE" value="Dialog.plain,plain,12" type="string"/>
      <att name="NODE_CUSTOMGRAPHICS_POSITION_1" value="C,C,c,0.00,0.00" type="string"/>
    </graphics>
  </node>
  <node id="1577" label="TFAP2C">
    <att name="shared name" value="TFAP2C" type="string"/>
    <att name="name" value="TFAP2C" type="string"/>
    <att name="selected" value="0" type="boolean"/>
    <att name="isExcludedFromPaths" value="0" type="boolean"/>
    <att name="Matching.Attribute.2" type="list">
      <att name="Matching.Attribute.2" value="TFAP2C" type="string"/>
    </att>
    <att name="LogFC" type="real"/>
    <att name="Matching.Attribute" type="list">
      <att name="Matching.Attribute" value="TFAP2C" type="string"/>
    </att>
    <att name="Matching.Attribute.1" type="list">
      <att name="Matching.Attribute.1" value="TFAP2C" type="string"/>
    </att>
    <att name="Nature" value="Interactant" type="string"/>
    <att name="Type" value="TF" type="string"/>
    <att name="isInPath" value="0" type="boolean" cy:hidden="1"/>
    <graphics width="4.0" x="1838.0" w="70.0" outline="#33FF00" y="984.0" fill="#99FF00" h="30.0" type="OCTAGON" z="0.0">
      <att name="NODE_TRANSPARENCY" value="255" type="string"/>
      <att name="NODE_CUSTOMGRAPHICS_SIZE_8" value="0.0" type="string"/>
      <att name="NODE_CUSTOMGRAPHICS_POSITION_5" value="C,C,c,0.00,0.00" type="string"/>
      <att name="NODE_LABEL_FONT_SIZE" value="12" type="string"/>
      <att name="NODE_LABEL_TRANSPARENCY" value="255" type="string"/>
      <att name="NODE_CUSTOMGRAPHICS_9" value="org.cytoscape.ding.customgraphics.NullCustomGraphics,0,[ Remove Graphics ]," type="string"/>
      <att name="NODE_CUSTOMGRAPHICS_SIZE_4" value="0.0" type="string"/>
      <att name="NODE_LABEL_COLOR" value="#000000" type="string"/>
      <att name="NODE_CUSTOMGRAPHICS_POSITION_2" value="C,C,c,0.00,0.00" type="string"/>
      <att name="NODE_CUSTOMGRAPHICS_6" value="org.cytoscape.ding.customgraphics.NullCustomGraphics,0,[ Remove Graphics ]," type="string"/>
      <att name="NODE_VISIBLE" value="true" type="string"/>
      <att name="NODE_CUSTOMGRAPHICS_3" value="org.cytoscape.ding.customgraphics.NullCustomGraphics,0,[ Remove Graphics ]," type="string"/>
      <att name="NODE_CUSTOMGRAPHICS_5" value="org.cytoscape.ding.customgraphics.NullCustomGraphics,0,[ Remove Graphics ]," type="string"/>
      <att name="NODE_CUSTOMGRAPHICS_POSITION_4" value="C,C,c,0.00,0.00" type="string"/>
      <att name="NODE_CUSTOMGRAPHICS_POSITION_6" value="C,C,c,0.00,0.00" type="string"/>
      <att name="NODE_CUSTOMGRAPHICS_POSITION_8" value="C,C,c,0.00,0.00" type="string"/>
      <att name="NODE_DEPTH" value="0.0" type="string"/>
      <att name="NODE_CUSTOMGRAPHICS_7" value="org.cytoscape.ding.customgraphics.NullCustomGraphics,0,[ Remove Graphics ]," type="string"/>
      <att name="NODE_LABEL_POSITION" value="C,C,c,0.00,0.00" type="string"/>
      <att name="NODE_CUSTOMGRAPHICS_4" value="org.cytoscape.ding.customgraphics.NullCustomGraphics,0,[ Remove Graphics ]," type="string"/>
      <att name="NODE_CUSTOMGRAPHICS_SIZE_6" value="0.0" type="string"/>
      <att name="NODE_CUSTOMGRAPHICS_SIZE_9" value="0.0" type="string"/>
      <att name="NODE_CUSTOMGRAPHICS_1" value="org.cytoscape.ding.customgraphics.NullCustomGraphics,0,[ Remove Graphics ]," type="string"/>
      <att name="NODE_CUSTOMGRAPHICS_SIZE_2" value="0.0" type="string"/>
      <att name="NODE_BORDER_STROKE" value="SOLID" type="string"/>
      <att name="NODE_CUSTOMGRAPHICS_SIZE_1" value="0.0" type="string"/>
      <att name="NODE_CUSTOMGRAPHICS_POSITION_7" value="C,C,c,0.00,0.00" type="string"/>
      <att name="NODE_CUSTOMGRAPHICS_POSITION_3" value="C,C,c,0.00,0.00" type="string"/>
      <att name="NODE_TOOLTIP" value="" type="string"/>
      <att name="NODE_CUSTOMGRAPHICS_POSITION_9" value="C,C,c,0.00,0.00" type="string"/>
      <att name="NODE_CUSTOMGRAPHICS_SIZE_3" value="0.0" type="string"/>
      <att name="NODE_CUSTOMGRAPHICS_SIZE_5" value="0.0" type="string"/>
      <att name="NODE_LABEL_WIDTH" value="200.0" type="string"/>
      <att name="NODE_CUSTOMGRAPHICS_SIZE_7" value="0.0" type="string"/>
      <att name="NODE_CUSTOMGRAPHICS_8" value="org.cytoscape.ding.customgraphics.NullCustomGraphics,0,[ Remove Graphics ]," type="string"/>
      <att name="NODE_LABEL" value="TFAP2C" type="string"/>
      <att name="NODE_CUSTOMGRAPHICS_2" value="org.cytoscape.ding.customgraphics.NullCustomGraphics,0,[ Remove Graphics ]," type="string"/>
      <att name="NODE_BORDER_TRANSPARENCY" value="255" type="string"/>
      <att name="NODE_NESTED_NETWORK_IMAGE_VISIBLE" value="true" type="string"/>
      <att name="NODE_SELECTED" value="false" type="string"/>
      <att name="NODE_SELECTED_PAINT" value="#FFFF00" type="string"/>
      <att name="NODE_LABEL_FONT_FACE" value="Dialog.plain,plain,12" type="string"/>
      <att name="NODE_CUSTOMGRAPHICS_POSITION_1" value="C,C,c,0.00,0.00" type="string"/>
    </graphics>
  </node>
  <node id="1576" label="USF1">
    <att name="shared name" value="USF1" type="string"/>
    <att name="name" value="USF1" type="string"/>
    <att name="selected" value="0" type="boolean"/>
    <att name="isExcludedFromPaths" value="0" type="boolean"/>
    <att name="Matching.Attribute.2" type="list">
      <att name="Matching.Attribute.2" value="USF1" type="string"/>
    </att>
    <att name="LogFC" type="real"/>
    <att name="Matching.Attribute" type="list">
      <att name="Matching.Attribute" value="USF1" type="string"/>
    </att>
    <att name="Matching.Attribute.1" type="list">
      <att name="Matching.Attribute.1" value="USF1" type="string"/>
    </att>
    <att name="Nature" value="Interactant" type="string"/>
    <att name="Type" value="TF" type="string"/>
    <att name="isInPath" value="0" type="boolean" cy:hidden="1"/>
    <graphics width="4.0" x="1406.0" w="70.0" outline="#33FF00" y="1477.0" fill="#99FF00" h="30.0" type="OCTAGON" z="0.0">
      <att name="NODE_TRANSPARENCY" value="255" type="string"/>
      <att name="NODE_CUSTOMGRAPHICS_SIZE_8" value="0.0" type="string"/>
      <att name="NODE_CUSTOMGRAPHICS_POSITION_5" value="C,C,c,0.00,0.00" type="string"/>
      <att name="NODE_LABEL_FONT_SIZE" value="12" type="string"/>
      <att name="NODE_LABEL_TRANSPARENCY" value="255" type="string"/>
      <att name="NODE_CUSTOMGRAPHICS_9" value="org.cytoscape.ding.customgraphics.NullCustomGraphics,0,[ Remove Graphics ]," type="string"/>
      <att name="NODE_CUSTOMGRAPHICS_SIZE_4" value="0.0" type="string"/>
      <att name="NODE_LABEL_COLOR" value="#000000" type="string"/>
      <att name="NODE_CUSTOMGRAPHICS_POSITION_2" value="C,C,c,0.00,0.00" type="string"/>
      <att name="NODE_CUSTOMGRAPHICS_6" value="org.cytoscape.ding.customgraphics.NullCustomGraphics,0,[ Remove Graphics ]," type="string"/>
      <att name="NODE_VISIBLE" value="true" type="string"/>
      <att name="NODE_CUSTOMGRAPHICS_3" value="org.cytoscape.ding.customgraphics.NullCustomGraphics,0,[ Remove Graphics ]," type="string"/>
      <att name="NODE_CUSTOMGRAPHICS_5" value="org.cytoscape.ding.customgraphics.NullCustomGraphics,0,[ Remove Graphics ]," type="string"/>
      <att name="NODE_CUSTOMGRAPHICS_POSITION_4" value="C,C,c,0.00,0.00" type="string"/>
      <att name="NODE_CUSTOMGRAPHICS_POSITION_6" value="C,C,c,0.00,0.00" type="string"/>
      <att name="NODE_CUSTOMGRAPHICS_POSITION_8" value="C,C,c,0.00,0.00" type="string"/>
      <att name="NODE_DEPTH" value="0.0" type="string"/>
      <att name="NODE_CUSTOMGRAPHICS_7" value="org.cytoscape.ding.customgraphics.NullCustomGraphics,0,[ Remove Graphics ]," type="string"/>
      <att name="NODE_LABEL_POSITION" value="C,C,c,0.00,0.00" type="string"/>
      <att name="NODE_CUSTOMGRAPHICS_4" value="org.cytoscape.ding.customgraphics.NullCustomGraphics,0,[ Remove Graphics ]," type="string"/>
      <att name="NODE_CUSTOMGRAPHICS_SIZE_6" value="0.0" type="string"/>
      <att name="NODE_CUSTOMGRAPHICS_SIZE_9" value="0.0" type="string"/>
      <att name="NODE_CUSTOMGRAPHICS_1" value="org.cytoscape.ding.customgraphics.NullCustomGraphics,0,[ Remove Graphics ]," type="string"/>
      <att name="NODE_CUSTOMGRAPHICS_SIZE_2" value="0.0" type="string"/>
      <att name="NODE_BORDER_STROKE" value="SOLID" type="string"/>
      <att name="NODE_CUSTOMGRAPHICS_SIZE_1" value="0.0" type="string"/>
      <att name="NODE_CUSTOMGRAPHICS_POSITION_7" value="C,C,c,0.00,0.00" type="string"/>
      <att name="NODE_CUSTOMGRAPHICS_POSITION_3" value="C,C,c,0.00,0.00" type="string"/>
      <att name="NODE_TOOLTIP" value="" type="string"/>
      <att name="NODE_CUSTOMGRAPHICS_POSITION_9" value="C,C,c,0.00,0.00" type="string"/>
      <att name="NODE_CUSTOMGRAPHICS_SIZE_3" value="0.0" type="string"/>
      <att name="NODE_CUSTOMGRAPHICS_SIZE_5" value="0.0" type="string"/>
      <att name="NODE_LABEL_WIDTH" value="200.0" type="string"/>
      <att name="NODE_CUSTOMGRAPHICS_SIZE_7" value="0.0" type="string"/>
      <att name="NODE_CUSTOMGRAPHICS_8" value="org.cytoscape.ding.customgraphics.NullCustomGraphics,0,[ Remove Graphics ]," type="string"/>
      <att name="NODE_LABEL" value="USF1" type="string"/>
      <att name="NODE_CUSTOMGRAPHICS_2" value="org.cytoscape.ding.customgraphics.NullCustomGraphics,0,[ Remove Graphics ]," type="string"/>
      <att name="NODE_BORDER_TRANSPARENCY" value="255" type="string"/>
      <att name="NODE_NESTED_NETWORK_IMAGE_VISIBLE" value="true" type="string"/>
      <att name="NODE_SELECTED" value="false" type="string"/>
      <att name="NODE_SELECTED_PAINT" value="#FFFF00" type="string"/>
      <att name="NODE_LABEL_FONT_FACE" value="Dialog.plain,plain,12" type="string"/>
      <att name="NODE_CUSTOMGRAPHICS_POSITION_1" value="C,C,c,0.00,0.00" type="string"/>
    </graphics>
  </node>
  <node id="1575" label="EFHD1">
    <att name="shared name" value="EFHD1" type="string"/>
    <att name="name" value="EFHD1" type="string"/>
    <att name="selected" value="0" type="boolean"/>
    <att name="isExcludedFromPaths" value="0" type="boolean"/>
    <att name="Matching.Attribute.2" type="list">
      <att name="Matching.Attribute.2" value="EFHD1" type="string"/>
    </att>
    <att name="LogFC" value="0.57771" type="real"/>
    <att name="Matching.Attribute" type="list">
      <att name="Matching.Attribute" value="EFHD1" type="string"/>
    </att>
    <att name="Matching.Attribute.1" type="list">
      <att name="Matching.Attribute.1" value="EFHD1" type="string"/>
    </att>
    <att name="Nature" value="meta-signature" type="string"/>
    <att name="Type" value="gene" type="string"/>
    <att name="isInPath" value="0" type="boolean" cy:hidden="1"/>
    <graphics width="4.0" x="1293.0" w="70.0" outline="#006699" y="2033.0" fill="#FF0033" h="30.0" type="ROUND_RECTANGLE" z="0.0">
      <att name="NODE_TRANSPARENCY" value="255" type="string"/>
      <att name="NODE_CUSTOMGRAPHICS_SIZE_8" value="0.0" type="string"/>
      <att name="NODE_CUSTOMGRAPHICS_POSITION_5" value="C,C,c,0.00,0.00" type="string"/>
      <att name="NODE_LABEL_FONT_SIZE" value="12" type="string"/>
      <att name="NODE_LABEL_TRANSPARENCY" value="255" type="string"/>
      <att name="NODE_CUSTOMGRAPHICS_9" value="org.cytoscape.ding.customgraphics.NullCustomGraphics,0,[ Remove Graphics ]," type="string"/>
      <att name="NODE_CUSTOMGRAPHICS_SIZE_4" value="0.0" type="string"/>
      <att name="NODE_LABEL_COLOR" value="#000000" type="string"/>
      <att name="NODE_CUSTOMGRAPHICS_POSITION_2" value="C,C,c,0.00,0.00" type="string"/>
      <att name="NODE_CUSTOMGRAPHICS_6" value="org.cytoscape.ding.customgraphics.NullCustomGraphics,0,[ Remove Graphics ]," type="string"/>
      <att name="NODE_VISIBLE" value="true" type="string"/>
      <att name="NODE_CUSTOMGRAPHICS_3" value="org.cytoscape.ding.customgraphics.NullCustomGraphics,0,[ Remove Graphics ]," type="string"/>
      <att name="NODE_CUSTOMGRAPHICS_5" value="org.cytoscape.ding.customgraphics.NullCustomGraphics,0,[ Remove Graphics ]," type="string"/>
      <att name="NODE_CUSTOMGRAPHICS_POSITION_4" value="C,C,c,0.00,0.00" type="string"/>
      <att name="NODE_CUSTOMGRAPHICS_POSITION_6" value="C,C,c,0.00,0.00" type="string"/>
      <att name="NODE_CUSTOMGRAPHICS_POSITION_8" value="C,C,c,0.00,0.00" type="string"/>
      <att name="NODE_DEPTH" value="0.0" type="string"/>
      <att name="NODE_CUSTOMGRAPHICS_7" value="org.cytoscape.ding.customgraphics.NullCustomGraphics,0,[ Remove Graphics ]," type="string"/>
      <att name="NODE_LABEL_POSITION" value="C,C,c,0.00,0.00" type="string"/>
      <att name="NODE_CUSTOMGRAPHICS_4" value="org.cytoscape.ding.customgraphics.NullCustomGraphics,0,[ Remove Graphics ]," type="string"/>
      <att name="NODE_CUSTOMGRAPHICS_SIZE_6" value="0.0" type="string"/>
      <att name="NODE_CUSTOMGRAPHICS_SIZE_9" value="0.0" type="string"/>
      <att name="NODE_CUSTOMGRAPHICS_1" value="org.cytoscape.ding.customgraphics.NullCustomGraphics,0,[ Remove Graphics ]," type="string"/>
      <att name="NODE_CUSTOMGRAPHICS_SIZE_2" value="0.0" type="string"/>
      <att name="NODE_BORDER_STROKE" value="SOLID" type="string"/>
      <att name="NODE_CUSTOMGRAPHICS_SIZE_1" value="0.0" type="string"/>
      <att name="NODE_CUSTOMGRAPHICS_POSITION_7" value="C,C,c,0.00,0.00" type="string"/>
      <att name="NODE_CUSTOMGRAPHICS_POSITION_3" value="C,C,c,0.00,0.00" type="string"/>
      <att name="NODE_TOOLTIP" value="" type="string"/>
      <att name="NODE_CUSTOMGRAPHICS_POSITION_9" value="C,C,c,0.00,0.00" type="string"/>
      <att name="NODE_CUSTOMGRAPHICS_SIZE_3" value="0.0" type="string"/>
      <att name="NODE_CUSTOMGRAPHICS_SIZE_5" value="0.0" type="string"/>
      <att name="NODE_LABEL_WIDTH" value="200.0" type="string"/>
      <att name="NODE_CUSTOMGRAPHICS_SIZE_7" value="0.0" type="string"/>
      <att name="NODE_CUSTOMGRAPHICS_8" value="org.cytoscape.ding.customgraphics.NullCustomGraphics,0,[ Remove Graphics ]," type="string"/>
      <att name="NODE_LABEL" value="EFHD1" type="string"/>
      <att name="NODE_CUSTOMGRAPHICS_2" value="org.cytoscape.ding.customgraphics.NullCustomGraphics,0,[ Remove Graphics ]," type="string"/>
      <att name="NODE_BORDER_TRANSPARENCY" value="255" type="string"/>
      <att name="NODE_NESTED_NETWORK_IMAGE_VISIBLE" value="true" type="string"/>
      <att name="NODE_SELECTED" value="false" type="string"/>
      <att name="NODE_SELECTED_PAINT" value="#FFFF00" type="string"/>
      <att name="NODE_LABEL_FONT_FACE" value="Dialog.plain,plain,12" type="string"/>
      <att name="NODE_CUSTOMGRAPHICS_POSITION_1" value="C,C,c,0.00,0.00" type="string"/>
    </graphics>
  </node>
  <node id="1574" label="YY1">
    <att name="shared name" value="YY1" type="string"/>
    <att name="name" value="YY1" type="string"/>
    <att name="selected" value="0" type="boolean"/>
    <att name="isExcludedFromPaths" value="0" type="boolean"/>
    <att name="Matching.Attribute.2" type="list">
      <att name="Matching.Attribute.2" value="YY1" type="string"/>
    </att>
    <att name="LogFC" type="real"/>
    <att name="Matching.Attribute" type="list">
      <att name="Matching.Attribute" value="YY1" type="string"/>
    </att>
    <att name="Matching.Attribute.1" type="list">
      <att name="Matching.Attribute.1" value="YY1" type="string"/>
    </att>
    <att name="Nature" value="Interactant" type="string"/>
    <att name="Type" value="TF" type="string"/>
    <att name="isInPath" value="0" type="boolean" cy:hidden="1"/>
    <graphics width="4.0" x="1218.0" w="70.0" outline="#33FF00" y="1068.0" fill="#99FF00" h="30.0" type="OCTAGON" z="0.0">
      <att name="NODE_TRANSPARENCY" value="255" type="string"/>
      <att name="NODE_CUSTOMGRAPHICS_SIZE_8" value="0.0" type="string"/>
      <att name="NODE_CUSTOMGRAPHICS_POSITION_5" value="C,C,c,0.00,0.00" type="string"/>
      <att name="NODE_LABEL_FONT_SIZE" value="12" type="string"/>
      <att name="NODE_LABEL_TRANSPARENCY" value="255" type="string"/>
      <att name="NODE_CUSTOMGRAPHICS_9" value="org.cytoscape.ding.customgraphics.NullCustomGraphics,0,[ Remove Graphics ]," type="string"/>
      <att name="NODE_CUSTOMGRAPHICS_SIZE_4" value="0.0" type="string"/>
      <att name="NODE_LABEL_COLOR" value="#000000" type="string"/>
      <att name="NODE_CUSTOMGRAPHICS_POSITION_2" value="C,C,c,0.00,0.00" type="string"/>
      <att name="NODE_CUSTOMGRAPHICS_6" value="org.cytoscape.ding.customgraphics.NullCustomGraphics,0,[ Remove Graphics ]," type="string"/>
      <att name="NODE_VISIBLE" value="true" type="string"/>
      <att name="NODE_CUSTOMGRAPHICS_3" value="org.cytoscape.ding.customgraphics.NullCustomGraphics,0,[ Remove Graphics ]," type="string"/>
      <att name="NODE_CUSTOMGRAPHICS_5" value="org.cytoscape.ding.customgraphics.NullCustomGraphics,0,[ Remove Graphics ]," type="string"/>
      <att name="NODE_CUSTOMGRAPHICS_POSITION_4" value="C,C,c,0.00,0.00" type="string"/>
      <att name="NODE_CUSTOMGRAPHICS_POSITION_6" value="C,C,c,0.00,0.00" type="string"/>
      <att name="NODE_CUSTOMGRAPHICS_POSITION_8" value="C,C,c,0.00,0.00" type="string"/>
      <att name="NODE_DEPTH" value="0.0" type="string"/>
      <att name="NODE_CUSTOMGRAPHICS_7" value="org.cytoscape.ding.customgraphics.NullCustomGraphics,0,[ Remove Graphics ]," type="string"/>
      <att name="NODE_LABEL_POSITION" value="C,C,c,0.00,0.00" type="string"/>
      <att name="NODE_CUSTOMGRAPHICS_4" value="org.cytoscape.ding.customgraphics.NullCustomGraphics,0,[ Remove Graphics ]," type="string"/>
      <att name="NODE_CUSTOMGRAPHICS_SIZE_6" value="0.0" type="string"/>
      <att name="NODE_CUSTOMGRAPHICS_SIZE_9" value="0.0" type="string"/>
      <att name="NODE_CUSTOMGRAPHICS_1" value="org.cytoscape.ding.customgraphics.NullCustomGraphics,0,[ Remove Graphics ]," type="string"/>
      <att name="NODE_CUSTOMGRAPHICS_SIZE_2" value="0.0" type="string"/>
      <att name="NODE_BORDER_STROKE" value="SOLID" type="string"/>
      <att name="NODE_CUSTOMGRAPHICS_SIZE_1" value="0.0" type="string"/>
      <att name="NODE_CUSTOMGRAPHICS_POSITION_7" value="C,C,c,0.00,0.00" type="string"/>
      <att name="NODE_CUSTOMGRAPHICS_POSITION_3" value="C,C,c,0.00,0.00" type="string"/>
      <att name="NODE_TOOLTIP" value="" type="string"/>
      <att name="NODE_CUSTOMGRAPHICS_POSITION_9" value="C,C,c,0.00,0.00" type="string"/>
      <att name="NODE_CUSTOMGRAPHICS_SIZE_3" value="0.0" type="string"/>
      <att name="NODE_CUSTOMGRAPHICS_SIZE_5" value="0.0" type="string"/>
      <att name="NODE_LABEL_WIDTH" value="200.0" type="string"/>
      <att name="NODE_CUSTOMGRAPHICS_SIZE_7" value="0.0" type="string"/>
      <att name="NODE_CUSTOMGRAPHICS_8" value="org.cytoscape.ding.customgraphics.NullCustomGraphics,0,[ Remove Graphics ]," type="string"/>
      <att name="NODE_LABEL" value="YY1" type="string"/>
      <att name="NODE_CUSTOMGRAPHICS_2" value="org.cytoscape.ding.customgraphics.NullCustomGraphics,0,[ Remove Graphics ]," type="string"/>
      <att name="NODE_BORDER_TRANSPARENCY" value="255" type="string"/>
      <att name="NODE_NESTED_NETWORK_IMAGE_VISIBLE" value="true" type="string"/>
      <att name="NODE_SELECTED" value="false" type="string"/>
      <att name="NODE_SELECTED_PAINT" value="#FFFF00" type="string"/>
      <att name="NODE_LABEL_FONT_FACE" value="Dialog.plain,plain,12" type="string"/>
      <att name="NODE_CUSTOMGRAPHICS_POSITION_1" value="C,C,c,0.00,0.00" type="string"/>
    </graphics>
  </node>
  <node id="1573" label="NNMT">
    <att name="shared name" value="NNMT" type="string"/>
    <att name="name" value="NNMT" type="string"/>
    <att name="selected" value="0" type="boolean"/>
    <att name="isExcludedFromPaths" value="0" type="boolean"/>
    <att name="Matching.Attribute.2" type="list">
      <att name="Matching.Attribute.2" value="NNMT" type="string"/>
    </att>
    <att name="LogFC" value="-0.47182" type="real"/>
    <att name="Matching.Attribute" type="list">
      <att name="Matching.Attribute" value="NNMT" type="string"/>
    </att>
    <att name="Matching.Attribute.1" type="list">
      <att name="Matching.Attribute.1" value="NNMT" type="string"/>
    </att>
    <att name="Nature" value="meta-signature" type="string"/>
    <att name="Type" value="gene" type="string"/>
    <att name="isInPath" value="0" type="boolean" cy:hidden="1"/>
    <graphics width="4.0" x="1235.0" w="70.0" outline="#006699" y="773.0" fill="#66FFFF" h="30.0" type="ROUND_RECTANGLE" z="0.0">
      <att name="NODE_TRANSPARENCY" value="255" type="string"/>
      <att name="NODE_CUSTOMGRAPHICS_SIZE_8" value="0.0" type="string"/>
      <att name="NODE_CUSTOMGRAPHICS_POSITION_5" value="C,C,c,0.00,0.00" type="string"/>
      <att name="NODE_LABEL_FONT_SIZE" value="12" type="string"/>
      <att name="NODE_LABEL_TRANSPARENCY" value="255" type="string"/>
      <att name="NODE_CUSTOMGRAPHICS_9" value="org.cytoscape.ding.customgraphics.NullCustomGraphics,0,[ Remove Graphics ]," type="string"/>
      <att name="NODE_CUSTOMGRAPHICS_SIZE_4" value="0.0" type="string"/>
      <att name="NODE_LABEL_COLOR" value="#000000" type="string"/>
      <att name="NODE_CUSTOMGRAPHICS_POSITION_2" value="C,C,c,0.00,0.00" type="string"/>
      <att name="NODE_CUSTOMGRAPHICS_6" value="org.cytoscape.ding.customgraphics.NullCustomGraphics,0,[ Remove Graphics ]," type="string"/>
      <att name="NODE_VISIBLE" value="true" type="string"/>
      <att name="NODE_CUSTOMGRAPHICS_3" value="org.cytoscape.ding.customgraphics.NullCustomGraphics,0,[ Remove Graphics ]," type="string"/>
      <att name="NODE_CUSTOMGRAPHICS_5" value="org.cytoscape.ding.customgraphics.NullCustomGraphics,0,[ Remove Graphics ]," type="string"/>
      <att name="NODE_CUSTOMGRAPHICS_POSITION_4" value="C,C,c,0.00,0.00" type="string"/>
      <att name="NODE_CUSTOMGRAPHICS_POSITION_6" value="C,C,c,0.00,0.00" type="string"/>
      <att name="NODE_CUSTOMGRAPHICS_POSITION_8" value="C,C,c,0.00,0.00" type="string"/>
      <att name="NODE_DEPTH" value="0.0" type="string"/>
      <att name="NODE_CUSTOMGRAPHICS_7" value="org.cytoscape.ding.customgraphics.NullCustomGraphics,0,[ Remove Graphics ]," type="string"/>
      <att name="NODE_LABEL_POSITION" value="C,C,c,0.00,0.00" type="string"/>
      <att name="NODE_CUSTOMGRAPHICS_4" value="org.cytoscape.ding.customgraphics.NullCustomGraphics,0,[ Remove Graphics ]," type="string"/>
      <att name="NODE_CUSTOMGRAPHICS_SIZE_6" value="0.0" type="string"/>
      <att name="NODE_CUSTOMGRAPHICS_SIZE_9" value="0.0" type="string"/>
      <att name="NODE_CUSTOMGRAPHICS_1" value="org.cytoscape.ding.customgraphics.NullCustomGraphics,0,[ Remove Graphics ]," type="string"/>
      <att name="NODE_CUSTOMGRAPHICS_SIZE_2" value="0.0" type="string"/>
      <att name="NODE_BORDER_STROKE" value="SOLID" type="string"/>
      <att name="NODE_CUSTOMGRAPHICS_SIZE_1" value="0.0" type="string"/>
      <att name="NODE_CUSTOMGRAPHICS_POSITION_7" value="C,C,c,0.00,0.00" type="string"/>
      <att name="NODE_CUSTOMGRAPHICS_POSITION_3" value="C,C,c,0.00,0.00" type="string"/>
      <att name="NODE_TOOLTIP" value="" type="string"/>
      <att name="NODE_CUSTOMGRAPHICS_POSITION_9" value="C,C,c,0.00,0.00" type="string"/>
      <att name="NODE_CUSTOMGRAPHICS_SIZE_3" value="0.0" type="string"/>
      <att name="NODE_CUSTOMGRAPHICS_SIZE_5" value="0.0" type="string"/>
      <att name="NODE_LABEL_WIDTH" value="200.0" type="string"/>
      <att name="NODE_CUSTOMGRAPHICS_SIZE_7" value="0.0" type="string"/>
      <att name="NODE_CUSTOMGRAPHICS_8" value="org.cytoscape.ding.customgraphics.NullCustomGraphics,0,[ Remove Graphics ]," type="string"/>
      <att name="NODE_LABEL" value="NNMT" type="string"/>
      <att name="NODE_CUSTOMGRAPHICS_2" value="org.cytoscape.ding.customgraphics.NullCustomGraphics,0,[ Remove Graphics ]," type="string"/>
      <att name="NODE_BORDER_TRANSPARENCY" value="255" type="string"/>
      <att name="NODE_NESTED_NETWORK_IMAGE_VISIBLE" value="true" type="string"/>
      <att name="NODE_SELECTED" value="false" type="string"/>
      <att name="NODE_SELECTED_PAINT" value="#FFFF00" type="string"/>
      <att name="NODE_LABEL_FONT_FACE" value="Dialog.plain,plain,12" type="string"/>
      <att name="NODE_CUSTOMGRAPHICS_POSITION_1" value="C,C,c,0.00,0.00" type="string"/>
    </graphics>
  </node>
  <node id="1572" label="MAX">
    <att name="shared name" value="MAX" type="string"/>
    <att name="name" value="MAX" type="string"/>
    <att name="selected" value="0" type="boolean"/>
    <att name="isExcludedFromPaths" value="0" type="boolean"/>
    <att name="Matching.Attribute.2" type="list">
      <att name="Matching.Attribute.2" value="MAX" type="string"/>
    </att>
    <att name="LogFC" type="real"/>
    <att name="Matching.Attribute" type="list">
      <att name="Matching.Attribute" value="MAX" type="string"/>
    </att>
    <att name="Matching.Attribute.1" type="list">
      <att name="Matching.Attribute.1" value="MAX" type="string"/>
    </att>
    <att name="Nature" value="Interactant" type="string"/>
    <att name="Type" value="TF" type="string"/>
    <att name="isInPath" value="0" type="boolean" cy:hidden="1"/>
    <graphics width="4.0" x="1502.0" w="70.0" outline="#33FF00" y="1546.0" fill="#99FF00" h="30.0" type="OCTAGON" z="0.0">
      <att name="NODE_TRANSPARENCY" value="255" type="string"/>
      <att name="NODE_CUSTOMGRAPHICS_SIZE_8" value="0.0" type="string"/>
      <att name="NODE_CUSTOMGRAPHICS_POSITION_5" value="C,C,c,0.00,0.00" type="string"/>
      <att name="NODE_LABEL_FONT_SIZE" value="12" type="string"/>
      <att name="NODE_LABEL_TRANSPARENCY" value="255" type="string"/>
      <att name="NODE_CUSTOMGRAPHICS_9" value="org.cytoscape.ding.customgraphics.NullCustomGraphics,0,[ Remove Graphics ]," type="string"/>
      <att name="NODE_CUSTOMGRAPHICS_SIZE_4" value="0.0" type="string"/>
      <att name="NODE_LABEL_COLOR" value="#000000" type="string"/>
      <att name="NODE_CUSTOMGRAPHICS_POSITION_2" value="C,C,c,0.00,0.00" type="string"/>
      <att name="NODE_CUSTOMGRAPHICS_6" value="org.cytoscape.ding.customgraphics.NullCustomGraphics,0,[ Remove Graphics ]," type="string"/>
      <att name="NODE_VISIBLE" value="true" type="string"/>
      <att name="NODE_CUSTOMGRAPHICS_3" value="org.cytoscape.ding.customgraphics.NullCustomGraphics,0,[ Remove Graphics ]," type="string"/>
      <att name="NODE_CUSTOMGRAPHICS_5" value="org.cytoscape.ding.customgraphics.NullCustomGraphics,0,[ Remove Graphics ]," type="string"/>
      <att name="NODE_CUSTOMGRAPHICS_POSITION_4" value="C,C,c,0.00,0.00" type="string"/>
      <att name="NODE_CUSTOMGRAPHICS_POSITION_6" value="C,C,c,0.00,0.00" type="string"/>
      <att name="NODE_CUSTOMGRAPHICS_POSITION_8" value="C,C,c,0.00,0.00" type="string"/>
      <att name="NODE_DEPTH" value="0.0" type="string"/>
      <att name="NODE_CUSTOMGRAPHICS_7" value="org.cytoscape.ding.customgraphics.NullCustomGraphics,0,[ Remove Graphics ]," type="string"/>
      <att name="NODE_LABEL_POSITION" value="C,C,c,0.00,0.00" type="string"/>
      <att name="NODE_CUSTOMGRAPHICS_4" value="org.cytoscape.ding.customgraphics.NullCustomGraphics,0,[ Remove Graphics ]," type="string"/>
      <att name="NODE_CUSTOMGRAPHICS_SIZE_6" value="0.0" type="string"/>
      <att name="NODE_CUSTOMGRAPHICS_SIZE_9" value="0.0" type="string"/>
      <att name="NODE_CUSTOMGRAPHICS_1" value="org.cytoscape.ding.customgraphics.NullCustomGraphics,0,[ Remove Graphics ]," type="string"/>
      <att name="NODE_CUSTOMGRAPHICS_SIZE_2" value="0.0" type="string"/>
      <att name="NODE_BORDER_STROKE" value="SOLID" type="string"/>
      <att name="NODE_CUSTOMGRAPHICS_SIZE_1" value="0.0" type="string"/>
      <att name="NODE_CUSTOMGRAPHICS_POSITION_7" value="C,C,c,0.00,0.00" type="string"/>
      <att name="NODE_CUSTOMGRAPHICS_POSITION_3" value="C,C,c,0.00,0.00" type="string"/>
      <att name="NODE_TOOLTIP" value="" type="string"/>
      <att name="NODE_CUSTOMGRAPHICS_POSITION_9" value="C,C,c,0.00,0.00" type="string"/>
      <att name="NODE_CUSTOMGRAPHICS_SIZE_3" value="0.0" type="string"/>
      <att name="NODE_CUSTOMGRAPHICS_SIZE_5" value="0.0" type="string"/>
      <att name="NODE_LABEL_WIDTH" value="200.0" type="string"/>
      <att name="NODE_CUSTOMGRAPHICS_SIZE_7" value="0.0" type="string"/>
      <att name="NODE_CUSTOMGRAPHICS_8" value="org.cytoscape.ding.customgraphics.NullCustomGraphics,0,[ Remove Graphics ]," type="string"/>
      <att name="NODE_LABEL" value="MAX" type="string"/>
      <att name="NODE_CUSTOMGRAPHICS_2" value="org.cytoscape.ding.customgraphics.NullCustomGraphics,0,[ Remove Graphics ]," type="string"/>
      <att name="NODE_BORDER_TRANSPARENCY" value="255" type="string"/>
      <att name="NODE_NESTED_NETWORK_IMAGE_VISIBLE" value="true" type="string"/>
      <att name="NODE_SELECTED" value="false" type="string"/>
      <att name="NODE_SELECTED_PAINT" value="#FFFF00" type="string"/>
      <att name="NODE_LABEL_FONT_FACE" value="Dialog.plain,plain,12" type="string"/>
      <att name="NODE_CUSTOMGRAPHICS_POSITION_1" value="C,C,c,0.00,0.00" type="string"/>
    </graphics>
  </node>
  <node id="1571" label="ATF7IP">
    <att name="shared name" value="ATF7IP" type="string"/>
    <att name="name" value="ATF7IP" type="string"/>
    <att name="selected" value="0" type="boolean"/>
    <att name="isExcludedFromPaths" value="0" type="boolean"/>
    <att name="Matching.Attribute.2" type="list">
      <att name="Matching.Attribute.2" value="ATF7IP" type="string"/>
    </att>
    <att name="LogFC" type="real"/>
    <att name="Matching.Attribute" type="list">
      <att name="Matching.Attribute" value="" type="string"/>
    </att>
    <att name="Matching.Attribute.1" type="list">
      <att name="Matching.Attribute.1" value="" type="string"/>
    </att>
    <att name="Nature" value="Interactant" type="string"/>
    <att name="Type" value="TF" type="string"/>
    <att name="isInPath" value="0" type="boolean" cy:hidden="1"/>
    <graphics width="4.0" x="963.0" w="70.0" outline="#33FF00" y="2148.0" fill="#99FF00" h="30.0" type="OCTAGON" z="0.0">
      <att name="NODE_TRANSPARENCY" value="255" type="string"/>
      <att name="NODE_CUSTOMGRAPHICS_SIZE_8" value="0.0" type="string"/>
      <att name="NODE_CUSTOMGRAPHICS_POSITION_5" value="C,C,c,0.00,0.00" type="string"/>
      <att name="NODE_LABEL_FONT_SIZE" value="12" type="string"/>
      <att name="NODE_LABEL_TRANSPARENCY" value="255" type="string"/>
      <att name="NODE_CUSTOMGRAPHICS_9" value="org.cytoscape.ding.customgraphics.NullCustomGraphics,0,[ Remove Graphics ]," type="string"/>
      <att name="NODE_CUSTOMGRAPHICS_SIZE_4" value="0.0" type="string"/>
      <att name="NODE_LABEL_COLOR" value="#000000" type="string"/>
      <att name="NODE_CUSTOMGRAPHICS_POSITION_2" value="C,C,c,0.00,0.00" type="string"/>
      <att name="NODE_CUSTOMGRAPHICS_6" value="org.cytoscape.ding.customgraphics.NullCustomGraphics,0,[ Remove Graphics ]," type="string"/>
      <att name="NODE_VISIBLE" value="true" type="string"/>
      <att name="NODE_CUSTOMGRAPHICS_3" value="org.cytoscape.ding.customgraphics.NullCustomGraphics,0,[ Remove Graphics ]," type="string"/>
      <att name="NODE_CUSTOMGRAPHICS_5" value="org.cytoscape.ding.customgraphics.NullCustomGraphics,0,[ Remove Graphics ]," type="string"/>
      <att name="NODE_CUSTOMGRAPHICS_POSITION_4" value="C,C,c,0.00,0.00" type="string"/>
      <att name="NODE_CUSTOMGRAPHICS_POSITION_6" value="C,C,c,0.00,0.00" type="string"/>
      <att name="NODE_CUSTOMGRAPHICS_POSITION_8" value="C,C,c,0.00,0.00" type="string"/>
      <att name="NODE_DEPTH" value="0.0" type="string"/>
      <att name="NODE_CUSTOMGRAPHICS_7" value="org.cytoscape.ding.customgraphics.NullCustomGraphics,0,[ Remove Graphics ]," type="string"/>
      <att name="NODE_LABEL_POSITION" value="C,C,c,0.00,0.00" type="string"/>
      <att name="NODE_CUSTOMGRAPHICS_4" value="org.cytoscape.ding.customgraphics.NullCustomGraphics,0,[ Remove Graphics ]," type="string"/>
      <att name="NODE_CUSTOMGRAPHICS_SIZE_6" value="0.0" type="string"/>
      <att name="NODE_CUSTOMGRAPHICS_SIZE_9" value="0.0" type="string"/>
      <att name="NODE_CUSTOMGRAPHICS_1" value="org.cytoscape.ding.customgraphics.NullCustomGraphics,0,[ Remove Graphics ]," type="string"/>
      <att name="NODE_CUSTOMGRAPHICS_SIZE_2" value="0.0" type="string"/>
      <att name="NODE_BORDER_STROKE" value="SOLID" type="string"/>
      <att name="NODE_CUSTOMGRAPHICS_SIZE_1" value="0.0" type="string"/>
      <att name="NODE_CUSTOMGRAPHICS_POSITION_7" value="C,C,c,0.00,0.00" type="string"/>
      <att name="NODE_CUSTOMGRAPHICS_POSITION_3" value="C,C,c,0.00,0.00" type="string"/>
      <att name="NODE_TOOLTIP" value="" type="string"/>
      <att name="NODE_CUSTOMGRAPHICS_POSITION_9" value="C,C,c,0.00,0.00" type="string"/>
      <att name="NODE_CUSTOMGRAPHICS_SIZE_3" value="0.0" type="string"/>
      <att name="NODE_CUSTOMGRAPHICS_SIZE_5" value="0.0" type="string"/>
      <att name="NODE_LABEL_WIDTH" value="200.0" type="string"/>
      <att name="NODE_CUSTOMGRAPHICS_SIZE_7" value="0.0" type="string"/>
      <att name="NODE_CUSTOMGRAPHICS_8" value="org.cytoscape.ding.customgraphics.NullCustomGraphics,0,[ Remove Graphics ]," type="string"/>
      <att name="NODE_LABEL" value="ATF7IP" type="string"/>
      <att name="NODE_CUSTOMGRAPHICS_2" value="org.cytoscape.ding.customgraphics.NullCustomGraphics,0,[ Remove Graphics ]," type="string"/>
      <att name="NODE_BORDER_TRANSPARENCY" value="255" type="string"/>
      <att name="NODE_NESTED_NETWORK_IMAGE_VISIBLE" value="true" type="string"/>
      <att name="NODE_SELECTED" value="false" type="string"/>
      <att name="NODE_SELECTED_PAINT" value="#FFFF00" type="string"/>
      <att name="NODE_LABEL_FONT_FACE" value="Dialog.plain,plain,12" type="string"/>
      <att name="NODE_CUSTOMGRAPHICS_POSITION_1" value="C,C,c,0.00,0.00" type="string"/>
    </graphics>
  </node>
  <node id="1570" label="FLT4">
    <att name="shared name" value="FLT4" type="string"/>
    <att name="name" value="FLT4" type="string"/>
    <att name="selected" value="0" type="boolean"/>
    <att name="isExcludedFromPaths" value="0" type="boolean"/>
    <att name="Matching.Attribute.2" type="list">
      <att name="Matching.Attribute.2" value="FLT4" type="string"/>
    </att>
    <att name="LogFC" value="0.45861" type="real"/>
    <att name="Matching.Attribute" type="list">
      <att name="Matching.Attribute" value="FLT4" type="string"/>
    </att>
    <att name="Matching.Attribute.1" type="list">
      <att name="Matching.Attribute.1" value="FLT4" type="string"/>
    </att>
    <att name="Nature" value="meta-signature" type="string"/>
    <att name="Type" value="gene" type="string"/>
    <att name="isInPath" value="0" type="boolean" cy:hidden="1"/>
    <graphics width="4.0" x="1301.0" w="70.0" outline="#006699" y="1864.0" fill="#FF9999" h="30.0" type="ROUND_RECTANGLE" z="0.0">
      <att name="NODE_TRANSPARENCY" value="255" type="string"/>
      <att name="NODE_CUSTOMGRAPHICS_SIZE_8" value="0.0" type="string"/>
      <att name="NODE_CUSTOMGRAPHICS_POSITION_5" value="C,C,c,0.00,0.00" type="string"/>
      <att name="NODE_LABEL_FONT_SIZE" value="12" type="string"/>
      <att name="NODE_LABEL_TRANSPARENCY" value="255" type="string"/>
      <att name="NODE_CUSTOMGRAPHICS_9" value="org.cytoscape.ding.customgraphics.NullCustomGraphics,0,[ Remove Graphics ]," type="string"/>
      <att name="NODE_CUSTOMGRAPHICS_SIZE_4" value="0.0" type="string"/>
      <att name="NODE_LABEL_COLOR" value="#000000" type="string"/>
      <att name="NODE_CUSTOMGRAPHICS_POSITION_2" value="C,C,c,0.00,0.00" type="string"/>
      <att name="NODE_CUSTOMGRAPHICS_6" value="org.cytoscape.ding.customgraphics.NullCustomGraphics,0,[ Remove Graphics ]," type="string"/>
      <att name="NODE_VISIBLE" value="true" type="string"/>
      <att name="NODE_CUSTOMGRAPHICS_3" value="org.cytoscape.ding.customgraphics.NullCustomGraphics,0,[ Remove Graphics ]," type="string"/>
      <att name="NODE_CUSTOMGRAPHICS_5" value="org.cytoscape.ding.customgraphics.NullCustomGraphics,0,[ Remove Graphics ]," type="string"/>
      <att name="NODE_CUSTOMGRAPHICS_POSITION_4" value="C,C,c,0.00,0.00" type="string"/>
      <att name="NODE_CUSTOMGRAPHICS_POSITION_6" value="C,C,c,0.00,0.00" type="string"/>
      <att name="NODE_CUSTOMGRAPHICS_POSITION_8" value="C,C,c,0.00,0.00" type="string"/>
      <att name="NODE_DEPTH" value="0.0" type="string"/>
      <att name="NODE_CUSTOMGRAPHICS_7" value="org.cytoscape.ding.customgraphics.NullCustomGraphics,0,[ Remove Graphics ]," type="string"/>
      <att name="NODE_LABEL_POSITION" value="C,C,c,0.00,0.00" type="string"/>
      <att name="NODE_CUSTOMGRAPHICS_4" value="org.cytoscape.ding.customgraphics.NullCustomGraphics,0,[ Remove Graphics ]," type="string"/>
      <att name="NODE_CUSTOMGRAPHICS_SIZE_6" value="0.0" type="string"/>
      <att name="NODE_CUSTOMGRAPHICS_SIZE_9" value="0.0" type="string"/>
      <att name="NODE_CUSTOMGRAPHICS_1" value="org.cytoscape.ding.customgraphics.NullCustomGraphics,0,[ Remove Graphics ]," type="string"/>
      <att name="NODE_CUSTOMGRAPHICS_SIZE_2" value="0.0" type="string"/>
      <att name="NODE_BORDER_STROKE" value="SOLID" type="string"/>
      <att name="NODE_CUSTOMGRAPHICS_SIZE_1" value="0.0" type="string"/>
      <att name="NODE_CUSTOMGRAPHICS_POSITION_7" value="C,C,c,0.00,0.00" type="string"/>
      <att name="NODE_CUSTOMGRAPHICS_POSITION_3" value="C,C,c,0.00,0.00" type="string"/>
      <att name="NODE_TOOLTIP" value="" type="string"/>
      <att name="NODE_CUSTOMGRAPHICS_POSITION_9" value="C,C,c,0.00,0.00" type="string"/>
      <att name="NODE_CUSTOMGRAPHICS_SIZE_3" value="0.0" type="string"/>
      <att name="NODE_CUSTOMGRAPHICS_SIZE_5" value="0.0" type="string"/>
      <att name="NODE_LABEL_WIDTH" value="200.0" type="string"/>
      <att name="NODE_CUSTOMGRAPHICS_SIZE_7" value="0.0" type="string"/>
      <att name="NODE_CUSTOMGRAPHICS_8" value="org.cytoscape.ding.customgraphics.NullCustomGraphics,0,[ Remove Graphics ]," type="string"/>
      <att name="NODE_LABEL" value="FLT4" type="string"/>
      <att name="NODE_CUSTOMGRAPHICS_2" value="org.cytoscape.ding.customgraphics.NullCustomGraphics,0,[ Remove Graphics ]," type="string"/>
      <att name="NODE_BORDER_TRANSPARENCY" value="255" type="string"/>
      <att name="NODE_NESTED_NETWORK_IMAGE_VISIBLE" value="true" type="string"/>
      <att name="NODE_SELECTED" value="false" type="string"/>
      <att name="NODE_SELECTED_PAINT" value="#FFFF00" type="string"/>
      <att name="NODE_LABEL_FONT_FACE" value="Dialog.plain,plain,12" type="string"/>
      <att name="NODE_CUSTOMGRAPHICS_POSITION_1" value="C,C,c,0.00,0.00" type="string"/>
    </graphics>
  </node>
  <node id="1569" label="BRCA2">
    <att name="shared name" value="BRCA2" type="string"/>
    <att name="name" value="BRCA2" type="string"/>
    <att name="selected" value="0" type="boolean"/>
    <att name="isExcludedFromPaths" value="0" type="boolean"/>
    <att name="Matching.Attribute.2" type="list">
      <att name="Matching.Attribute.2" value="BRCA2" type="string"/>
    </att>
    <att name="LogFC" type="real"/>
    <att name="Matching.Attribute" type="list">
      <att name="Matching.Attribute" value="" type="string"/>
    </att>
    <att name="Matching.Attribute.1" type="list">
      <att name="Matching.Attribute.1" value="" type="string"/>
    </att>
    <att name="Nature" value="Interactant" type="string"/>
    <att name="Type" value="TF" type="string"/>
    <att name="isInPath" value="0" type="boolean" cy:hidden="1"/>
    <graphics width="4.0" x="733.0" w="70.0" outline="#33FF00" y="1732.0" fill="#99FF00" h="30.0" type="OCTAGON" z="0.0">
      <att name="NODE_TRANSPARENCY" value="255" type="string"/>
      <att name="NODE_CUSTOMGRAPHICS_SIZE_8" value="0.0" type="string"/>
      <att name="NODE_CUSTOMGRAPHICS_POSITION_5" value="C,C,c,0.00,0.00" type="string"/>
      <att name="NODE_LABEL_FONT_SIZE" value="12" type="string"/>
      <att name="NODE_LABEL_TRANSPARENCY" value="255" type="string"/>
      <att name="NODE_CUSTOMGRAPHICS_9" value="org.cytoscape.ding.customgraphics.NullCustomGraphics,0,[ Remove Graphics ]," type="string"/>
      <att name="NODE_CUSTOMGRAPHICS_SIZE_4" value="0.0" type="string"/>
      <att name="NODE_LABEL_COLOR" value="#000000" type="string"/>
      <att name="NODE_CUSTOMGRAPHICS_POSITION_2" value="C,C,c,0.00,0.00" type="string"/>
      <att name="NODE_CUSTOMGRAPHICS_6" value="org.cytoscape.ding.customgraphics.NullCustomGraphics,0,[ Remove Graphics ]," type="string"/>
      <att name="NODE_VISIBLE" value="true" type="string"/>
      <att name="NODE_CUSTOMGRAPHICS_3" value="org.cytoscape.ding.customgraphics.NullCustomGraphics,0,[ Remove Graphics ]," type="string"/>
      <att name="NODE_CUSTOMGRAPHICS_5" value="org.cytoscape.ding.customgraphics.NullCustomGraphics,0,[ Remove Graphics ]," type="string"/>
      <att name="NODE_CUSTOMGRAPHICS_POSITION_4" value="C,C,c,0.00,0.00" type="string"/>
      <att name="NODE_CUSTOMGRAPHICS_POSITION_6" value="C,C,c,0.00,0.00" type="string"/>
      <att name="NODE_CUSTOMGRAPHICS_POSITION_8" value="C,C,c,0.00,0.00" type="string"/>
      <att name="NODE_DEPTH" value="0.0" type="string"/>
      <att name="NODE_CUSTOMGRAPHICS_7" value="org.cytoscape.ding.customgraphics.NullCustomGraphics,0,[ Remove Graphics ]," type="string"/>
      <att name="NODE_LABEL_POSITION" value="C,C,c,0.00,0.00" type="string"/>
      <att name="NODE_CUSTOMGRAPHICS_4" value="org.cytoscape.ding.customgraphics.NullCustomGraphics,0,[ Remove Graphics ]," type="string"/>
      <att name="NODE_CUSTOMGRAPHICS_SIZE_6" value="0.0" type="string"/>
      <att name="NODE_CUSTOMGRAPHICS_SIZE_9" value="0.0" type="string"/>
      <att name="NODE_CUSTOMGRAPHICS_1" value="org.cytoscape.ding.customgraphics.NullCustomGraphics,0,[ Remove Graphics ]," type="string"/>
      <att name="NODE_CUSTOMGRAPHICS_SIZE_2" value="0.0" type="string"/>
      <att name="NODE_BORDER_STROKE" value="SOLID" type="string"/>
      <att name="NODE_CUSTOMGRAPHICS_SIZE_1" value="0.0" type="string"/>
      <att name="NODE_CUSTOMGRAPHICS_POSITION_7" value="C,C,c,0.00,0.00" type="string"/>
      <att name="NODE_CUSTOMGRAPHICS_POSITION_3" value="C,C,c,0.00,0.00" type="string"/>
      <att name="NODE_TOOLTIP" value="" type="string"/>
      <att name="NODE_CUSTOMGRAPHICS_POSITION_9" value="C,C,c,0.00,0.00" type="string"/>
      <att name="NODE_CUSTOMGRAPHICS_SIZE_3" value="0.0" type="string"/>
      <att name="NODE_CUSTOMGRAPHICS_SIZE_5" value="0.0" type="string"/>
      <att name="NODE_LABEL_WIDTH" value="200.0" type="string"/>
      <att name="NODE_CUSTOMGRAPHICS_SIZE_7" value="0.0" type="string"/>
      <att name="NODE_CUSTOMGRAPHICS_8" value="org.cytoscape.ding.customgraphics.NullCustomGraphics,0,[ Remove Graphics ]," type="string"/>
      <att name="NODE_LABEL" value="BRCA2" type="string"/>
      <att name="NODE_CUSTOMGRAPHICS_2" value="org.cytoscape.ding.customgraphics.NullCustomGraphics,0,[ Remove Graphics ]," type="string"/>
      <att name="NODE_BORDER_TRANSPARENCY" value="255" type="string"/>
      <att name="NODE_NESTED_NETWORK_IMAGE_VISIBLE" value="true" type="string"/>
      <att name="NODE_SELECTED" value="false" type="string"/>
      <att name="NODE_SELECTED_PAINT" value="#FFFF00" type="string"/>
      <att name="NODE_LABEL_FONT_FACE" value="Dialog.plain,plain,12" type="string"/>
      <att name="NODE_CUSTOMGRAPHICS_POSITION_1" value="C,C,c,0.00,0.00" type="string"/>
    </graphics>
  </node>
  <node id="1568" label="CTCF">
    <att name="shared name" value="CTCF" type="string"/>
    <att name="name" value="CTCF" type="string"/>
    <att name="selected" value="0" type="boolean"/>
    <att name="isExcludedFromPaths" value="0" type="boolean"/>
    <att name="Matching.Attribute.2" type="list">
      <att name="Matching.Attribute.2" value="CTCF" type="string"/>
    </att>
    <att name="LogFC" type="real"/>
    <att name="Matching.Attribute" type="list">
      <att name="Matching.Attribute" value="" type="string"/>
    </att>
    <att name="Matching.Attribute.1" type="list">
      <att name="Matching.Attribute.1" value="CTCF" type="string"/>
    </att>
    <att name="Nature" value="Interactant" type="string"/>
    <att name="Type" value="TF" type="string"/>
    <att name="isInPath" value="0" type="boolean" cy:hidden="1"/>
    <graphics width="4.0" x="1709.5" w="70.0" outline="#33FF00" y="2259.0" fill="#99FF00" h="30.0" type="OCTAGON" z="0.0">
      <att name="NODE_TRANSPARENCY" value="255" type="string"/>
      <att name="NODE_CUSTOMGRAPHICS_SIZE_8" value="0.0" type="string"/>
      <att name="NODE_CUSTOMGRAPHICS_POSITION_5" value="C,C,c,0.00,0.00" type="string"/>
      <att name="NODE_LABEL_FONT_SIZE" value="12" type="string"/>
      <att name="NODE_LABEL_TRANSPARENCY" value="255" type="string"/>
      <att name="NODE_CUSTOMGRAPHICS_9" value="org.cytoscape.ding.customgraphics.NullCustomGraphics,0,[ Remove Graphics ]," type="string"/>
      <att name="NODE_CUSTOMGRAPHICS_SIZE_4" value="0.0" type="string"/>
      <att name="NODE_LABEL_COLOR" value="#000000" type="string"/>
      <att name="NODE_CUSTOMGRAPHICS_POSITION_2" value="C,C,c,0.00,0.00" type="string"/>
      <att name="NODE_CUSTOMGRAPHICS_6" value="org.cytoscape.ding.customgraphics.NullCustomGraphics,0,[ Remove Graphics ]," type="string"/>
      <att name="NODE_VISIBLE" value="true" type="string"/>
      <att name="NODE_CUSTOMGRAPHICS_3" value="org.cytoscape.ding.customgraphics.NullCustomGraphics,0,[ Remove Graphics ]," type="string"/>
      <att name="NODE_CUSTOMGRAPHICS_5" value="org.cytoscape.ding.customgraphics.NullCustomGraphics,0,[ Remove Graphics ]," type="string"/>
      <att name="NODE_CUSTOMGRAPHICS_POSITION_4" value="C,C,c,0.00,0.00" type="string"/>
      <att name="NODE_CUSTOMGRAPHICS_POSITION_6" value="C,C,c,0.00,0.00" type="string"/>
      <att name="NODE_CUSTOMGRAPHICS_POSITION_8" value="C,C,c,0.00,0.00" type="string"/>
      <att name="NODE_DEPTH" value="0.0" type="string"/>
      <att name="NODE_CUSTOMGRAPHICS_7" value="org.cytoscape.ding.customgraphics.NullCustomGraphics,0,[ Remove Graphics ]," type="string"/>
      <att name="NODE_LABEL_POSITION" value="C,C,c,0.00,0.00" type="string"/>
      <att name="NODE_CUSTOMGRAPHICS_4" value="org.cytoscape.ding.customgraphics.NullCustomGraphics,0,[ Remove Graphics ]," type="string"/>
      <att name="NODE_CUSTOMGRAPHICS_SIZE_6" value="0.0" type="string"/>
      <att name="NODE_CUSTOMGRAPHICS_SIZE_9" value="0.0" type="string"/>
      <att name="NODE_CUSTOMGRAPHICS_1" value="org.cytoscape.ding.customgraphics.NullCustomGraphics,0,[ Remove Graphics ]," type="string"/>
      <att name="NODE_CUSTOMGRAPHICS_SIZE_2" value="0.0" type="string"/>
      <att name="NODE_BORDER_STROKE" value="SOLID" type="string"/>
      <att name="NODE_CUSTOMGRAPHICS_SIZE_1" value="0.0" type="string"/>
      <att name="NODE_CUSTOMGRAPHICS_POSITION_7" value="C,C,c,0.00,0.00" type="string"/>
      <att name="NODE_CUSTOMGRAPHICS_POSITION_3" value="C,C,c,0.00,0.00" type="string"/>
      <att name="NODE_TOOLTIP" value="" type="string"/>
      <att name="NODE_CUSTOMGRAPHICS_POSITION_9" value="C,C,c,0.00,0.00" type="string"/>
      <att name="NODE_CUSTOMGRAPHICS_SIZE_3" value="0.0" type="string"/>
      <att name="NODE_CUSTOMGRAPHICS_SIZE_5" value="0.0" type="string"/>
      <att name="NODE_LABEL_WIDTH" value="200.0" type="string"/>
      <att name="NODE_CUSTOMGRAPHICS_SIZE_7" value="0.0" type="string"/>
      <att name="NODE_CUSTOMGRAPHICS_8" value="org.cytoscape.ding.customgraphics.NullCustomGraphics,0,[ Remove Graphics ]," type="string"/>
      <att name="NODE_LABEL" value="CTCF" type="string"/>
      <att name="NODE_CUSTOMGRAPHICS_2" value="org.cytoscape.ding.customgraphics.NullCustomGraphics,0,[ Remove Graphics ]," type="string"/>
      <att name="NODE_BORDER_TRANSPARENCY" value="255" type="string"/>
      <att name="NODE_NESTED_NETWORK_IMAGE_VISIBLE" value="true" type="string"/>
      <att name="NODE_SELECTED" value="false" type="string"/>
      <att name="NODE_SELECTED_PAINT" value="#FFFF00" type="string"/>
      <att name="NODE_LABEL_FONT_FACE" value="Dialog.plain,plain,12" type="string"/>
      <att name="NODE_CUSTOMGRAPHICS_POSITION_1" value="C,C,c,0.00,0.00" type="string"/>
    </graphics>
  </node>
  <node id="1567" label="S100A14">
    <att name="shared name" value="S100A14" type="string"/>
    <att name="name" value="S100A14" type="string"/>
    <att name="selected" value="0" type="boolean"/>
    <att name="isExcludedFromPaths" value="0" type="boolean"/>
    <att name="Matching.Attribute.2" type="list">
      <att name="Matching.Attribute.2" value="S100A14" type="string"/>
    </att>
    <att name="LogFC" value="0.37831" type="real"/>
    <att name="Matching.Attribute" type="list">
      <att name="Matching.Attribute" value="S100A14" type="string"/>
    </att>
    <att name="Matching.Attribute.1" type="list">
      <att name="Matching.Attribute.1" value="S100A14" type="string"/>
    </att>
    <att name="Nature" value="meta-signature" type="string"/>
    <att name="Type" value="gene" type="string"/>
    <att name="isInPath" value="0" type="boolean" cy:hidden="1"/>
    <graphics width="4.0" x="1407.0" w="70.0" outline="#006699" y="2170.0" fill="#FF9999" h="30.0" type="ROUND_RECTANGLE" z="0.0">
      <att name="NODE_TRANSPARENCY" value="255" type="string"/>
      <att name="NODE_CUSTOMGRAPHICS_SIZE_8" value="0.0" type="string"/>
      <att name="NODE_CUSTOMGRAPHICS_POSITION_5" value="C,C,c,0.00,0.00" type="string"/>
      <att name="NODE_LABEL_FONT_SIZE" value="12" type="string"/>
      <att name="NODE_LABEL_TRANSPARENCY" value="255" type="string"/>
      <att name="NODE_CUSTOMGRAPHICS_9" value="org.cytoscape.ding.customgraphics.NullCustomGraphics,0,[ Remove Graphics ]," type="string"/>
      <att name="NODE_CUSTOMGRAPHICS_SIZE_4" value="0.0" type="string"/>
      <att name="NODE_LABEL_COLOR" value="#000000" type="string"/>
      <att name="NODE_CUSTOMGRAPHICS_POSITION_2" value="C,C,c,0.00,0.00" type="string"/>
      <att name="NODE_CUSTOMGRAPHICS_6" value="org.cytoscape.ding.customgraphics.NullCustomGraphics,0,[ Remove Graphics ]," type="string"/>
      <att name="NODE_VISIBLE" value="true" type="string"/>
      <att name="NODE_CUSTOMGRAPHICS_3" value="org.cytoscape.ding.customgraphics.NullCustomGraphics,0,[ Remove Graphics ]," type="string"/>
      <att name="NODE_CUSTOMGRAPHICS_5" value="org.cytoscape.ding.customgraphics.NullCustomGraphics,0,[ Remove Graphics ]," type="string"/>
      <att name="NODE_CUSTOMGRAPHICS_POSITION_4" value="C,C,c,0.00,0.00" type="string"/>
      <att name="NODE_CUSTOMGRAPHICS_POSITION_6" value="C,C,c,0.00,0.00" type="string"/>
      <att name="NODE_CUSTOMGRAPHICS_POSITION_8" value="C,C,c,0.00,0.00" type="string"/>
      <att name="NODE_DEPTH" value="0.0" type="string"/>
      <att name="NODE_CUSTOMGRAPHICS_7" value="org.cytoscape.ding.customgraphics.NullCustomGraphics,0,[ Remove Graphics ]," type="string"/>
      <att name="NODE_LABEL_POSITION" value="C,C,c,0.00,0.00" type="string"/>
      <att name="NODE_CUSTOMGRAPHICS_4" value="org.cytoscape.ding.customgraphics.NullCustomGraphics,0,[ Remove Graphics ]," type="string"/>
      <att name="NODE_CUSTOMGRAPHICS_SIZE_6" value="0.0" type="string"/>
      <att name="NODE_CUSTOMGRAPHICS_SIZE_9" value="0.0" type="string"/>
      <att name="NODE_CUSTOMGRAPHICS_1" value="org.cytoscape.ding.customgraphics.NullCustomGraphics,0,[ Remove Graphics ]," type="string"/>
      <att name="NODE_CUSTOMGRAPHICS_SIZE_2" value="0.0" type="string"/>
      <att name="NODE_BORDER_STROKE" value="SOLID" type="string"/>
      <att name="NODE_CUSTOMGRAPHICS_SIZE_1" value="0.0" type="string"/>
      <att name="NODE_CUSTOMGRAPHICS_POSITION_7" value="C,C,c,0.00,0.00" type="string"/>
      <att name="NODE_CUSTOMGRAPHICS_POSITION_3" value="C,C,c,0.00,0.00" type="string"/>
      <att name="NODE_TOOLTIP" value="" type="string"/>
      <att name="NODE_CUSTOMGRAPHICS_POSITION_9" value="C,C,c,0.00,0.00" type="string"/>
      <att name="NODE_CUSTOMGRAPHICS_SIZE_3" value="0.0" type="string"/>
      <att name="NODE_CUSTOMGRAPHICS_SIZE_5" value="0.0" type="string"/>
      <att name="NODE_LABEL_WIDTH" value="200.0" type="string"/>
      <att name="NODE_CUSTOMGRAPHICS_SIZE_7" value="0.0" type="string"/>
      <att name="NODE_CUSTOMGRAPHICS_8" value="org.cytoscape.ding.customgraphics.NullCustomGraphics,0,[ Remove Graphics ]," type="string"/>
      <att name="NODE_LABEL" value="S100A14" type="string"/>
      <att name="NODE_CUSTOMGRAPHICS_2" value="org.cytoscape.ding.customgraphics.NullCustomGraphics,0,[ Remove Graphics ]," type="string"/>
      <att name="NODE_BORDER_TRANSPARENCY" value="255" type="string"/>
      <att name="NODE_NESTED_NETWORK_IMAGE_VISIBLE" value="true" type="string"/>
      <att name="NODE_SELECTED" value="false" type="string"/>
      <att name="NODE_SELECTED_PAINT" value="#FFFF00" type="string"/>
      <att name="NODE_LABEL_FONT_FACE" value="Dialog.plain,plain,12" type="string"/>
      <att name="NODE_CUSTOMGRAPHICS_POSITION_1" value="C,C,c,0.00,0.00" type="string"/>
    </graphics>
  </node>
  <node id="1566" label="CDA">
    <att name="shared name" value="CDA" type="string"/>
    <att name="name" value="CDA" type="string"/>
    <att name="selected" value="0" type="boolean"/>
    <att name="isExcludedFromPaths" value="0" type="boolean"/>
    <att name="Matching.Attribute.2" type="list">
      <att name="Matching.Attribute.2" value="CDA" type="string"/>
    </att>
    <att name="LogFC" value="0.50488" type="real"/>
    <att name="Matching.Attribute" type="list">
      <att name="Matching.Attribute" value="CDA" type="string"/>
    </att>
    <att name="Matching.Attribute.1" type="list">
      <att name="Matching.Attribute.1" value="CDA" type="string"/>
    </att>
    <att name="Nature" value="meta-signature" type="string"/>
    <att name="Type" value="gene" type="string"/>
    <att name="isInPath" value="0" type="boolean" cy:hidden="1"/>
    <graphics width="4.0" x="2421.0" w="70.0" outline="#006699" y="2062.0" fill="#FF0033" h="30.0" type="ROUND_RECTANGLE" z="0.0">
      <att name="NODE_TRANSPARENCY" value="255" type="string"/>
      <att name="NODE_CUSTOMGRAPHICS_SIZE_8" value="0.0" type="string"/>
      <att name="NODE_CUSTOMGRAPHICS_POSITION_5" value="C,C,c,0.00,0.00" type="string"/>
      <att name="NODE_LABEL_FONT_SIZE" value="12" type="string"/>
      <att name="NODE_LABEL_TRANSPARENCY" value="255" type="string"/>
      <att name="NODE_CUSTOMGRAPHICS_9" value="org.cytoscape.ding.customgraphics.NullCustomGraphics,0,[ Remove Graphics ]," type="string"/>
      <att name="NODE_CUSTOMGRAPHICS_SIZE_4" value="0.0" type="string"/>
      <att name="NODE_LABEL_COLOR" value="#000000" type="string"/>
      <att name="NODE_CUSTOMGRAPHICS_POSITION_2" value="C,C,c,0.00,0.00" type="string"/>
      <att name="NODE_CUSTOMGRAPHICS_6" value="org.cytoscape.ding.customgraphics.NullCustomGraphics,0,[ Remove Graphics ]," type="string"/>
      <att name="NODE_VISIBLE" value="true" type="string"/>
      <att name="NODE_CUSTOMGRAPHICS_3" value="org.cytoscape.ding.customgraphics.NullCustomGraphics,0,[ Remove Graphics ]," type="string"/>
      <att name="NODE_CUSTOMGRAPHICS_5" value="org.cytoscape.ding.customgraphics.NullCustomGraphics,0,[ Remove Graphics ]," type="string"/>
      <att name="NODE_CUSTOMGRAPHICS_POSITION_4" value="C,C,c,0.00,0.00" type="string"/>
      <att name="NODE_CUSTOMGRAPHICS_POSITION_6" value="C,C,c,0.00,0.00" type="string"/>
      <att name="NODE_CUSTOMGRAPHICS_POSITION_8" value="C,C,c,0.00,0.00" type="string"/>
      <att name="NODE_DEPTH" value="0.0" type="string"/>
      <att name="NODE_CUSTOMGRAPHICS_7" value="org.cytoscape.ding.customgraphics.NullCustomGraphics,0,[ Remove Graphics ]," type="string"/>
      <att name="NODE_LABEL_POSITION" value="C,C,c,0.00,0.00" type="string"/>
      <att name="NODE_CUSTOMGRAPHICS_4" value="org.cytoscape.ding.customgraphics.NullCustomGraphics,0,[ Remove Graphics ]," type="string"/>
      <att name="NODE_CUSTOMGRAPHICS_SIZE_6" value="0.0" type="string"/>
      <att name="NODE_CUSTOMGRAPHICS_SIZE_9" value="0.0" type="string"/>
      <att name="NODE_CUSTOMGRAPHICS_1" value="org.cytoscape.ding.customgraphics.NullCustomGraphics,0,[ Remove Graphics ]," type="string"/>
      <att name="NODE_CUSTOMGRAPHICS_SIZE_2" value="0.0" type="string"/>
      <att name="NODE_BORDER_STROKE" value="SOLID" type="string"/>
      <att name="NODE_CUSTOMGRAPHICS_SIZE_1" value="0.0" type="string"/>
      <att name="NODE_CUSTOMGRAPHICS_POSITION_7" value="C,C,c,0.00,0.00" type="string"/>
      <att name="NODE_CUSTOMGRAPHICS_POSITION_3" value="C,C,c,0.00,0.00" type="string"/>
      <att name="NODE_TOOLTIP" value="" type="string"/>
      <att name="NODE_CUSTOMGRAPHICS_POSITION_9" value="C,C,c,0.00,0.00" type="string"/>
      <att name="NODE_CUSTOMGRAPHICS_SIZE_3" value="0.0" type="string"/>
      <att name="NODE_CUSTOMGRAPHICS_SIZE_5" value="0.0" type="string"/>
      <att name="NODE_LABEL_WIDTH" value="200.0" type="string"/>
      <att name="NODE_CUSTOMGRAPHICS_SIZE_7" value="0.0" type="string"/>
      <att name="NODE_CUSTOMGRAPHICS_8" value="org.cytoscape.ding.customgraphics.NullCustomGraphics,0,[ Remove Graphics ]," type="string"/>
      <att name="NODE_LABEL" value="CDA" type="string"/>
      <att name="NODE_CUSTOMGRAPHICS_2" value="org.cytoscape.ding.customgraphics.NullCustomGraphics,0,[ Remove Graphics ]," type="string"/>
      <att name="NODE_BORDER_TRANSPARENCY" value="255" type="string"/>
      <att name="NODE_NESTED_NETWORK_IMAGE_VISIBLE" value="true" type="string"/>
      <att name="NODE_SELECTED" value="false" type="string"/>
      <att name="NODE_SELECTED_PAINT" value="#FFFF00" type="string"/>
      <att name="NODE_LABEL_FONT_FACE" value="Dialog.plain,plain,12" type="string"/>
      <att name="NODE_CUSTOMGRAPHICS_POSITION_1" value="C,C,c,0.00,0.00" type="string"/>
    </graphics>
  </node>
  <node id="1565" label="CLDN16">
    <att name="shared name" value="CLDN16" type="string"/>
    <att name="name" value="CLDN16" type="string"/>
    <att name="selected" value="0" type="boolean"/>
    <att name="isExcludedFromPaths" value="0" type="boolean"/>
    <att name="Matching.Attribute.2" type="list">
      <att name="Matching.Attribute.2" value="CLDN16" type="string"/>
    </att>
    <att name="LogFC" value="-0.55277" type="real"/>
    <att name="Matching.Attribute" type="list">
      <att name="Matching.Attribute" value="CLDN16" type="string"/>
    </att>
    <att name="Matching.Attribute.1" type="list">
      <att name="Matching.Attribute.1" value="CLDN16" type="string"/>
    </att>
    <att name="Nature" value="meta-signature" type="string"/>
    <att name="Type" value="gene" type="string"/>
    <att name="isInPath" value="0" type="boolean" cy:hidden="1"/>
    <graphics width="4.0" x="2003.0" w="70.0" outline="#006699" y="2598.0" fill="#00CCFF" h="30.0" type="ROUND_RECTANGLE" z="0.0">
      <att name="NODE_TRANSPARENCY" value="255" type="string"/>
      <att name="NODE_CUSTOMGRAPHICS_SIZE_8" value="0.0" type="string"/>
      <att name="NODE_CUSTOMGRAPHICS_POSITION_5" value="C,C,c,0.00,0.00" type="string"/>
      <att name="NODE_LABEL_FONT_SIZE" value="12" type="string"/>
      <att name="NODE_LABEL_TRANSPARENCY" value="255" type="string"/>
      <att name="NODE_CUSTOMGRAPHICS_9" value="org.cytoscape.ding.customgraphics.NullCustomGraphics,0,[ Remove Graphics ]," type="string"/>
      <att name="NODE_CUSTOMGRAPHICS_SIZE_4" value="0.0" type="string"/>
      <att name="NODE_LABEL_COLOR" value="#000000" type="string"/>
      <att name="NODE_CUSTOMGRAPHICS_POSITION_2" value="C,C,c,0.00,0.00" type="string"/>
      <att name="NODE_CUSTOMGRAPHICS_6" value="org.cytoscape.ding.customgraphics.NullCustomGraphics,0,[ Remove Graphics ]," type="string"/>
      <att name="NODE_VISIBLE" value="true" type="string"/>
      <att name="NODE_CUSTOMGRAPHICS_3" value="org.cytoscape.ding.customgraphics.NullCustomGraphics,0,[ Remove Graphics ]," type="string"/>
      <att name="NODE_CUSTOMGRAPHICS_5" value="org.cytoscape.ding.customgraphics.NullCustomGraphics,0,[ Remove Graphics ]," type="string"/>
      <att name="NODE_CUSTOMGRAPHICS_POSITION_4" value="C,C,c,0.00,0.00" type="string"/>
      <att name="NODE_CUSTOMGRAPHICS_POSITION_6" value="C,C,c,0.00,0.00" type="string"/>
      <att name="NODE_CUSTOMGRAPHICS_POSITION_8" value="C,C,c,0.00,0.00" type="string"/>
      <att name="NODE_DEPTH" value="0.0" type="string"/>
      <att name="NODE_CUSTOMGRAPHICS_7" value="org.cytoscape.ding.customgraphics.NullCustomGraphics,0,[ Remove Graphics ]," type="string"/>
      <att name="NODE_LABEL_POSITION" value="C,C,c,0.00,0.00" type="string"/>
      <att name="NODE_CUSTOMGRAPHICS_4" value="org.cytoscape.ding.customgraphics.NullCustomGraphics,0,[ Remove Graphics ]," type="string"/>
      <att name="NODE_CUSTOMGRAPHICS_SIZE_6" value="0.0" type="string"/>
      <att name="NODE_CUSTOMGRAPHICS_SIZE_9" value="0.0" type="string"/>
      <att name="NODE_CUSTOMGRAPHICS_1" value="org.cytoscape.ding.customgraphics.NullCustomGraphics,0,[ Remove Graphics ]," type="string"/>
      <att name="NODE_CUSTOMGRAPHICS_SIZE_2" value="0.0" type="string"/>
      <att name="NODE_BORDER_STROKE" value="SOLID" type="string"/>
      <att name="NODE_CUSTOMGRAPHICS_SIZE_1" value="0.0" type="string"/>
      <att name="NODE_CUSTOMGRAPHICS_POSITION_7" value="C,C,c,0.00,0.00" type="string"/>
      <att name="NODE_CUSTOMGRAPHICS_POSITION_3" value="C,C,c,0.00,0.00" type="string"/>
      <att name="NODE_TOOLTIP" value="" type="string"/>
      <att name="NODE_CUSTOMGRAPHICS_POSITION_9" value="C,C,c,0.00,0.00" type="string"/>
      <att name="NODE_CUSTOMGRAPHICS_SIZE_3" value="0.0" type="string"/>
      <att name="NODE_CUSTOMGRAPHICS_SIZE_5" value="0.0" type="string"/>
      <att name="NODE_LABEL_WIDTH" value="200.0" type="string"/>
      <att name="NODE_CUSTOMGRAPHICS_SIZE_7" value="0.0" type="string"/>
      <att name="NODE_CUSTOMGRAPHICS_8" value="org.cytoscape.ding.customgraphics.NullCustomGraphics,0,[ Remove Graphics ]," type="string"/>
      <att name="NODE_LABEL" value="CLDN16" type="string"/>
      <att name="NODE_CUSTOMGRAPHICS_2" value="org.cytoscape.ding.customgraphics.NullCustomGraphics,0,[ Remove Graphics ]," type="string"/>
      <att name="NODE_BORDER_TRANSPARENCY" value="255" type="string"/>
      <att name="NODE_NESTED_NETWORK_IMAGE_VISIBLE" value="true" type="string"/>
      <att name="NODE_SELECTED" value="false" type="string"/>
      <att name="NODE_SELECTED_PAINT" value="#FFFF00" type="string"/>
      <att name="NODE_LABEL_FONT_FACE" value="Dialog.plain,plain,12" type="string"/>
      <att name="NODE_CUSTOMGRAPHICS_POSITION_1" value="C,C,c,0.00,0.00" type="string"/>
    </graphics>
  </node>
  <node id="1564" label="MAP1LC3C">
    <att name="shared name" value="MAP1LC3C" type="string"/>
    <att name="name" value="MAP1LC3C" type="string"/>
    <att name="selected" value="0" type="boolean"/>
    <att name="isExcludedFromPaths" value="0" type="boolean"/>
    <att name="Matching.Attribute.2" type="list">
      <att name="Matching.Attribute.2" value="MAP1LC3C" type="string"/>
    </att>
    <att name="LogFC" value="-0.54712" type="real"/>
    <att name="Matching.Attribute" type="list">
      <att name="Matching.Attribute" value="MAP1LC3C" type="string"/>
    </att>
    <att name="Matching.Attribute.1" type="list">
      <att name="Matching.Attribute.1" value="MAP1LC3C" type="string"/>
    </att>
    <att name="Nature" value="meta-signature" type="string"/>
    <att name="Type" value="gene" type="string"/>
    <att name="isInPath" value="0" type="boolean" cy:hidden="1"/>
    <graphics width="4.0" x="2065.0" w="70.0" outline="#006699" y="2534.0" fill="#00CCFF" h="30.0" type="ROUND_RECTANGLE" z="0.0">
      <att name="NODE_TRANSPARENCY" value="255" type="string"/>
      <att name="NODE_CUSTOMGRAPHICS_SIZE_8" value="0.0" type="string"/>
      <att name="NODE_CUSTOMGRAPHICS_POSITION_5" value="C,C,c,0.00,0.00" type="string"/>
      <att name="NODE_LABEL_FONT_SIZE" value="12" type="string"/>
      <att name="NODE_LABEL_TRANSPARENCY" value="255" type="string"/>
      <att name="NODE_CUSTOMGRAPHICS_9" value="org.cytoscape.ding.customgraphics.NullCustomGraphics,0,[ Remove Graphics ]," type="string"/>
      <att name="NODE_CUSTOMGRAPHICS_SIZE_4" value="0.0" type="string"/>
      <att name="NODE_LABEL_COLOR" value="#000000" type="string"/>
      <att name="NODE_CUSTOMGRAPHICS_POSITION_2" value="C,C,c,0.00,0.00" type="string"/>
      <att name="NODE_CUSTOMGRAPHICS_6" value="org.cytoscape.ding.customgraphics.NullCustomGraphics,0,[ Remove Graphics ]," type="string"/>
      <att name="NODE_VISIBLE" value="true" type="string"/>
      <att name="NODE_CUSTOMGRAPHICS_3" value="org.cytoscape.ding.customgraphics.NullCustomGraphics,0,[ Remove Graphics ]," type="string"/>
      <att name="NODE_CUSTOMGRAPHICS_5" value="org.cytoscape.ding.customgraphics.NullCustomGraphics,0,[ Remove Graphics ]," type="string"/>
      <att name="NODE_CUSTOMGRAPHICS_POSITION_4" value="C,C,c,0.00,0.00" type="string"/>
      <att name="NODE_CUSTOMGRAPHICS_POSITION_6" value="C,C,c,0.00,0.00" type="string"/>
      <att name="NODE_CUSTOMGRAPHICS_POSITION_8" value="C,C,c,0.00,0.00" type="string"/>
      <att name="NODE_DEPTH" value="0.0" type="string"/>
      <att name="NODE_CUSTOMGRAPHICS_7" value="org.cytoscape.ding.customgraphics.NullCustomGraphics,0,[ Remove Graphics ]," type="string"/>
      <att name="NODE_LABEL_POSITION" value="C,C,c,0.00,0.00" type="string"/>
      <att name="NODE_CUSTOMGRAPHICS_4" value="org.cytoscape.ding.customgraphics.NullCustomGraphics,0,[ Remove Graphics ]," type="string"/>
      <att name="NODE_CUSTOMGRAPHICS_SIZE_6" value="0.0" type="string"/>
      <att name="NODE_CUSTOMGRAPHICS_SIZE_9" value="0.0" type="string"/>
      <att name="NODE_CUSTOMGRAPHICS_1" value="org.cytoscape.ding.customgraphics.NullCustomGraphics,0,[ Remove Graphics ]," type="string"/>
      <att name="NODE_CUSTOMGRAPHICS_SIZE_2" value="0.0" type="string"/>
      <att name="NODE_BORDER_STROKE" value="SOLID" type="string"/>
      <att name="NODE_CUSTOMGRAPHICS_SIZE_1" value="0.0" type="string"/>
      <att name="NODE_CUSTOMGRAPHICS_POSITION_7" value="C,C,c,0.00,0.00" type="string"/>
      <att name="NODE_CUSTOMGRAPHICS_POSITION_3" value="C,C,c,0.00,0.00" type="string"/>
      <att name="NODE_TOOLTIP" value="" type="string"/>
      <att name="NODE_CUSTOMGRAPHICS_POSITION_9" value="C,C,c,0.00,0.00" type="string"/>
      <att name="NODE_CUSTOMGRAPHICS_SIZE_3" value="0.0" type="string"/>
      <att name="NODE_CUSTOMGRAPHICS_SIZE_5" value="0.0" type="string"/>
      <att name="NODE_LABEL_WIDTH" value="200.0" type="string"/>
      <att name="NODE_CUSTOMGRAPHICS_SIZE_7" value="0.0" type="string"/>
      <att name="NODE_CUSTOMGRAPHICS_8" value="org.cytoscape.ding.customgraphics.NullCustomGraphics,0,[ Remove Graphics ]," type="string"/>
      <att name="NODE_LABEL" value="MAP1LC3C" type="string"/>
      <att name="NODE_CUSTOMGRAPHICS_2" value="org.cytoscape.ding.customgraphics.NullCustomGraphics,0,[ Remove Graphics ]," type="string"/>
      <att name="NODE_BORDER_TRANSPARENCY" value="255" type="string"/>
      <att name="NODE_NESTED_NETWORK_IMAGE_VISIBLE" value="true" type="string"/>
      <att name="NODE_SELECTED" value="false" type="string"/>
      <att name="NODE_SELECTED_PAINT" value="#FFFF00" type="string"/>
      <att name="NODE_LABEL_FONT_FACE" value="Dialog.plain,plain,12" type="string"/>
      <att name="NODE_CUSTOMGRAPHICS_POSITION_1" value="C,C,c,0.00,0.00" type="string"/>
    </graphics>
  </node>
  <node id="1563" label="CTNNB1">
    <att name="shared name" value="CTNNB1" type="string"/>
    <att name="name" value="CTNNB1" type="string"/>
    <att name="selected" value="0" type="boolean"/>
    <att name="isExcludedFromPaths" value="0" type="boolean"/>
    <att name="Matching.Attribute.2" type="list">
      <att name="Matching.Attribute.2" value="CTNNB1" type="string"/>
    </att>
    <att name="LogFC" type="real"/>
    <att name="Matching.Attribute" type="list">
      <att name="Matching.Attribute" value="CTNNB1" type="string"/>
    </att>
    <att name="Matching.Attribute.1" type="list">
      <att name="Matching.Attribute.1" value="CTNNB1" type="string"/>
    </att>
    <att name="Nature" value="Interactant" type="string"/>
    <att name="Type" value="TF" type="string"/>
    <att name="isInPath" value="0" type="boolean" cy:hidden="1"/>
    <graphics width="4.0" x="1774.0" w="70.0" outline="#33FF00" y="1223.0" fill="#99FF00" h="30.0" type="OCTAGON" z="0.0">
      <att name="NODE_TRANSPARENCY" value="255" type="string"/>
      <att name="NODE_CUSTOMGRAPHICS_SIZE_8" value="0.0" type="string"/>
      <att name="NODE_CUSTOMGRAPHICS_POSITION_5" value="C,C,c,0.00,0.00" type="string"/>
      <att name="NODE_LABEL_FONT_SIZE" value="12" type="string"/>
      <att name="NODE_LABEL_TRANSPARENCY" value="255" type="string"/>
      <att name="NODE_CUSTOMGRAPHICS_9" value="org.cytoscape.ding.customgraphics.NullCustomGraphics,0,[ Remove Graphics ]," type="string"/>
      <att name="NODE_CUSTOMGRAPHICS_SIZE_4" value="0.0" type="string"/>
      <att name="NODE_LABEL_COLOR" value="#000000" type="string"/>
      <att name="NODE_CUSTOMGRAPHICS_POSITION_2" value="C,C,c,0.00,0.00" type="string"/>
      <att name="NODE_CUSTOMGRAPHICS_6" value="org.cytoscape.ding.customgraphics.NullCustomGraphics,0,[ Remove Graphics ]," type="string"/>
      <att name="NODE_VISIBLE" value="true" type="string"/>
      <att name="NODE_CUSTOMGRAPHICS_3" value="org.cytoscape.ding.customgraphics.NullCustomGraphics,0,[ Remove Graphics ]," type="string"/>
      <att name="NODE_CUSTOMGRAPHICS_5" value="org.cytoscape.ding.customgraphics.NullCustomGraphics,0,[ Remove Graphics ]," type="string"/>
      <att name="NODE_CUSTOMGRAPHICS_POSITION_4" value="C,C,c,0.00,0.00" type="string"/>
      <att name="NODE_CUSTOMGRAPHICS_POSITION_6" value="C,C,c,0.00,0.00" type="string"/>
      <att name="NODE_CUSTOMGRAPHICS_POSITION_8" value="C,C,c,0.00,0.00" type="string"/>
      <att name="NODE_DEPTH" value="0.0" type="string"/>
      <att name="NODE_CUSTOMGRAPHICS_7" value="org.cytoscape.ding.customgraphics.NullCustomGraphics,0,[ Remove Graphics ]," type="string"/>
      <att name="NODE_LABEL_POSITION" value="C,C,c,0.00,0.00" type="string"/>
      <att name="NODE_CUSTOMGRAPHICS_4" value="org.cytoscape.ding.customgraphics.NullCustomGraphics,0,[ Remove Graphics ]," type="string"/>
      <att name="NODE_CUSTOMGRAPHICS_SIZE_6" value="0.0" type="string"/>
      <att name="NODE_CUSTOMGRAPHICS_SIZE_9" value="0.0" type="string"/>
      <att name="NODE_CUSTOMGRAPHICS_1" value="org.cytoscape.ding.customgraphics.NullCustomGraphics,0,[ Remove Graphics ]," type="string"/>
      <att name="NODE_CUSTOMGRAPHICS_SIZE_2" value="0.0" type="string"/>
      <att name="NODE_BORDER_STROKE" value="SOLID" type="string"/>
      <att name="NODE_CUSTOMGRAPHICS_SIZE_1" value="0.0" type="string"/>
      <att name="NODE_CUSTOMGRAPHICS_POSITION_7" value="C,C,c,0.00,0.00" type="string"/>
      <att name="NODE_CUSTOMGRAPHICS_POSITION_3" value="C,C,c,0.00,0.00" type="string"/>
      <att name="NODE_TOOLTIP" value="" type="string"/>
      <att name="NODE_CUSTOMGRAPHICS_POSITION_9" value="C,C,c,0.00,0.00" type="string"/>
      <att name="NODE_CUSTOMGRAPHICS_SIZE_3" value="0.0" type="string"/>
      <att name="NODE_CUSTOMGRAPHICS_SIZE_5" value="0.0" type="string"/>
      <att name="NODE_LABEL_WIDTH" value="200.0" type="string"/>
      <att name="NODE_CUSTOMGRAPHICS_SIZE_7" value="0.0" type="string"/>
      <att name="NODE_CUSTOMGRAPHICS_8" value="org.cytoscape.ding.customgraphics.NullCustomGraphics,0,[ Remove Graphics ]," type="string"/>
      <att name="NODE_LABEL" value="CTNNB1" type="string"/>
      <att name="NODE_CUSTOMGRAPHICS_2" value="org.cytoscape.ding.customgraphics.NullCustomGraphics,0,[ Remove Graphics ]," type="string"/>
      <att name="NODE_BORDER_TRANSPARENCY" value="255" type="string"/>
      <att name="NODE_NESTED_NETWORK_IMAGE_VISIBLE" value="true" type="string"/>
      <att name="NODE_SELECTED" value="false" type="string"/>
      <att name="NODE_SELECTED_PAINT" value="#FFFF00" type="string"/>
      <att name="NODE_LABEL_FONT_FACE" value="Dialog.plain,plain,12" type="string"/>
      <att name="NODE_CUSTOMGRAPHICS_POSITION_1" value="C,C,c,0.00,0.00" type="string"/>
    </graphics>
  </node>
  <node id="1562" label="EBF1">
    <att name="shared name" value="EBF1" type="string"/>
    <att name="name" value="EBF1" type="string"/>
    <att name="selected" value="0" type="boolean"/>
    <att name="isExcludedFromPaths" value="0" type="boolean"/>
    <att name="Matching.Attribute.2" type="list">
      <att name="Matching.Attribute.2" value="EBF1" type="string"/>
    </att>
    <att name="LogFC" type="real"/>
    <att name="Matching.Attribute" type="list">
      <att name="Matching.Attribute" value="" type="string"/>
    </att>
    <att name="Matching.Attribute.1" type="list">
      <att name="Matching.Attribute.1" value="" type="string"/>
    </att>
    <att name="Nature" value="Interactant" type="string"/>
    <att name="Type" value="TF" type="string"/>
    <att name="isInPath" value="0" type="boolean" cy:hidden="1"/>
    <graphics width="4.0" x="2269.0" w="70.0" outline="#33FF00" y="1416.0" fill="#99FF00" h="30.0" type="OCTAGON" z="0.0">
      <att name="NODE_TRANSPARENCY" value="255" type="string"/>
      <att name="NODE_CUSTOMGRAPHICS_SIZE_8" value="0.0" type="string"/>
      <att name="NODE_CUSTOMGRAPHICS_POSITION_5" value="C,C,c,0.00,0.00" type="string"/>
      <att name="NODE_LABEL_FONT_SIZE" value="12" type="string"/>
      <att name="NODE_LABEL_TRANSPARENCY" value="255" type="string"/>
      <att name="NODE_CUSTOMGRAPHICS_9" value="org.cytoscape.ding.customgraphics.NullCustomGraphics,0,[ Remove Graphics ]," type="string"/>
      <att name="NODE_CUSTOMGRAPHICS_SIZE_4" value="0.0" type="string"/>
      <att name="NODE_LABEL_COLOR" value="#000000" type="string"/>
      <att name="NODE_CUSTOMGRAPHICS_POSITION_2" value="C,C,c,0.00,0.00" type="string"/>
      <att name="NODE_CUSTOMGRAPHICS_6" value="org.cytoscape.ding.customgraphics.NullCustomGraphics,0,[ Remove Graphics ]," type="string"/>
      <att name="NODE_VISIBLE" value="true" type="string"/>
      <att name="NODE_CUSTOMGRAPHICS_3" value="org.cytoscape.ding.customgraphics.NullCustomGraphics,0,[ Remove Graphics ]," type="string"/>
      <att name="NODE_CUSTOMGRAPHICS_5" value="org.cytoscape.ding.customgraphics.NullCustomGraphics,0,[ Remove Graphics ]," type="string"/>
      <att name="NODE_CUSTOMGRAPHICS_POSITION_4" value="C,C,c,0.00,0.00" type="string"/>
      <att name="NODE_CUSTOMGRAPHICS_POSITION_6" value="C,C,c,0.00,0.00" type="string"/>
      <att name="NODE_CUSTOMGRAPHICS_POSITION_8" value="C,C,c,0.00,0.00" type="string"/>
      <att name="NODE_DEPTH" value="0.0" type="string"/>
      <att name="NODE_CUSTOMGRAPHICS_7" value="org.cytoscape.ding.customgraphics.NullCustomGraphics,0,[ Remove Graphics ]," type="string"/>
      <att name="NODE_LABEL_POSITION" value="C,C,c,0.00,0.00" type="string"/>
      <att name="NODE_CUSTOMGRAPHICS_4" value="org.cytoscape.ding.customgraphics.NullCustomGraphics,0,[ Remove Graphics ]," type="string"/>
      <att name="NODE_CUSTOMGRAPHICS_SIZE_6" value="0.0" type="string"/>
      <att name="NODE_CUSTOMGRAPHICS_SIZE_9" value="0.0" type="string"/>
      <att name="NODE_CUSTOMGRAPHICS_1" value="org.cytoscape.ding.customgraphics.NullCustomGraphics,0,[ Remove Graphics ]," type="string"/>
      <att name="NODE_CUSTOMGRAPHICS_SIZE_2" value="0.0" type="string"/>
      <att name="NODE_BORDER_STROKE" value="SOLID" type="string"/>
      <att name="NODE_CUSTOMGRAPHICS_SIZE_1" value="0.0" type="string"/>
      <att name="NODE_CUSTOMGRAPHICS_POSITION_7" value="C,C,c,0.00,0.00" type="string"/>
      <att name="NODE_CUSTOMGRAPHICS_POSITION_3" value="C,C,c,0.00,0.00" type="string"/>
      <att name="NODE_TOOLTIP" value="" type="string"/>
      <att name="NODE_CUSTOMGRAPHICS_POSITION_9" value="C,C,c,0.00,0.00" type="string"/>
      <att name="NODE_CUSTOMGRAPHICS_SIZE_3" value="0.0" type="string"/>
      <att name="NODE_CUSTOMGRAPHICS_SIZE_5" value="0.0" type="string"/>
      <att name="NODE_LABEL_WIDTH" value="200.0" type="string"/>
      <att name="NODE_CUSTOMGRAPHICS_SIZE_7" value="0.0" type="string"/>
      <att name="NODE_CUSTOMGRAPHICS_8" value="org.cytoscape.ding.customgraphics.NullCustomGraphics,0,[ Remove Graphics ]," type="string"/>
      <att name="NODE_LABEL" value="EBF1" type="string"/>
      <att name="NODE_CUSTOMGRAPHICS_2" value="org.cytoscape.ding.customgraphics.NullCustomGraphics,0,[ Remove Graphics ]," type="string"/>
      <att name="NODE_BORDER_TRANSPARENCY" value="255" type="string"/>
      <att name="NODE_NESTED_NETWORK_IMAGE_VISIBLE" value="true" type="string"/>
      <att name="NODE_SELECTED" value="false" type="string"/>
      <att name="NODE_SELECTED_PAINT" value="#FFFF00" type="string"/>
      <att name="NODE_LABEL_FONT_FACE" value="Dialog.plain,plain,12" type="string"/>
      <att name="NODE_CUSTOMGRAPHICS_POSITION_1" value="C,C,c,0.00,0.00" type="string"/>
    </graphics>
  </node>
  <node id="1561" label="SLC1A1">
    <att name="shared name" value="SLC1A1" type="string"/>
    <att name="name" value="SLC1A1" type="string"/>
    <att name="selected" value="0" type="boolean"/>
    <att name="isExcludedFromPaths" value="0" type="boolean"/>
    <att name="Matching.Attribute.2" type="list">
      <att name="Matching.Attribute.2" value="SLC1A1" type="string"/>
    </att>
    <att name="LogFC" value="-0.39854" type="real"/>
    <att name="Matching.Attribute" type="list">
      <att name="Matching.Attribute" value="SLC1A1" type="string"/>
    </att>
    <att name="Matching.Attribute.1" type="list">
      <att name="Matching.Attribute.1" value="SLC1A1" type="string"/>
    </att>
    <att name="Nature" value="meta-signature" type="string"/>
    <att name="Type" value="gene" type="string"/>
    <att name="isInPath" value="0" type="boolean" cy:hidden="1"/>
    <graphics width="4.0" x="2618.0" w="70.0" outline="#006699" y="1444.0" fill="#66FFFF" h="30.0" type="ROUND_RECTANGLE" z="0.0">
      <att name="NODE_TRANSPARENCY" value="255" type="string"/>
      <att name="NODE_CUSTOMGRAPHICS_SIZE_8" value="0.0" type="string"/>
      <att name="NODE_CUSTOMGRAPHICS_POSITION_5" value="C,C,c,0.00,0.00" type="string"/>
      <att name="NODE_LABEL_FONT_SIZE" value="12" type="string"/>
      <att name="NODE_LABEL_TRANSPARENCY" value="255" type="string"/>
      <att name="NODE_CUSTOMGRAPHICS_9" value="org.cytoscape.ding.customgraphics.NullCustomGraphics,0,[ Remove Graphics ]," type="string"/>
      <att name="NODE_CUSTOMGRAPHICS_SIZE_4" value="0.0" type="string"/>
      <att name="NODE_LABEL_COLOR" value="#000000" type="string"/>
      <att name="NODE_CUSTOMGRAPHICS_POSITION_2" value="C,C,c,0.00,0.00" type="string"/>
      <att name="NODE_CUSTOMGRAPHICS_6" value="org.cytoscape.ding.customgraphics.NullCustomGraphics,0,[ Remove Graphics ]," type="string"/>
      <att name="NODE_VISIBLE" value="true" type="string"/>
      <att name="NODE_CUSTOMGRAPHICS_3" value="org.cytoscape.ding.customgraphics.NullCustomGraphics,0,[ Remove Graphics ]," type="string"/>
      <att name="NODE_CUSTOMGRAPHICS_5" value="org.cytoscape.ding.customgraphics.NullCustomGraphics,0,[ Remove Graphics ]," type="string"/>
      <att name="NODE_CUSTOMGRAPHICS_POSITION_4" value="C,C,c,0.00,0.00" type="string"/>
      <att name="NODE_CUSTOMGRAPHICS_POSITION_6" value="C,C,c,0.00,0.00" type="string"/>
      <att name="NODE_CUSTOMGRAPHICS_POSITION_8" value="C,C,c,0.00,0.00" type="string"/>
      <att name="NODE_DEPTH" value="0.0" type="string"/>
      <att name="NODE_CUSTOMGRAPHICS_7" value="org.cytoscape.ding.customgraphics.NullCustomGraphics,0,[ Remove Graphics ]," type="string"/>
      <att name="NODE_LABEL_POSITION" value="C,C,c,0.00,0.00" type="string"/>
      <att name="NODE_CUSTOMGRAPHICS_4" value="org.cytoscape.ding.customgraphics.NullCustomGraphics,0,[ Remove Graphics ]," type="string"/>
      <att name="NODE_CUSTOMGRAPHICS_SIZE_6" value="0.0" type="string"/>
      <att name="NODE_CUSTOMGRAPHICS_SIZE_9" value="0.0" type="string"/>
      <att name="NODE_CUSTOMGRAPHICS_1" value="org.cytoscape.ding.customgraphics.NullCustomGraphics,0,[ Remove Graphics ]," type="string"/>
      <att name="NODE_CUSTOMGRAPHICS_SIZE_2" value="0.0" type="string"/>
      <att name="NODE_BORDER_STROKE" value="SOLID" type="string"/>
      <att name="NODE_CUSTOMGRAPHICS_SIZE_1" value="0.0" type="string"/>
      <att name="NODE_CUSTOMGRAPHICS_POSITION_7" value="C,C,c,0.00,0.00" type="string"/>
      <att name="NODE_CUSTOMGRAPHICS_POSITION_3" value="C,C,c,0.00,0.00" type="string"/>
      <att name="NODE_TOOLTIP" value="" type="string"/>
      <att name="NODE_CUSTOMGRAPHICS_POSITION_9" value="C,C,c,0.00,0.00" type="string"/>
      <att name="NODE_CUSTOMGRAPHICS_SIZE_3" value="0.0" type="string"/>
      <att name="NODE_CUSTOMGRAPHICS_SIZE_5" value="0.0" type="string"/>
      <att name="NODE_LABEL_WIDTH" value="200.0" type="string"/>
      <att name="NODE_CUSTOMGRAPHICS_SIZE_7" value="0.0" type="string"/>
      <att name="NODE_CUSTOMGRAPHICS_8" value="org.cytoscape.ding.customgraphics.NullCustomGraphics,0,[ Remove Graphics ]," type="string"/>
      <att name="NODE_LABEL" value="SLC1A1" type="string"/>
      <att name="NODE_CUSTOMGRAPHICS_2" value="org.cytoscape.ding.customgraphics.NullCustomGraphics,0,[ Remove Graphics ]," type="string"/>
      <att name="NODE_BORDER_TRANSPARENCY" value="255" type="string"/>
      <att name="NODE_NESTED_NETWORK_IMAGE_VISIBLE" value="true" type="string"/>
      <att name="NODE_SELECTED" value="false" type="string"/>
      <att name="NODE_SELECTED_PAINT" value="#FFFF00" type="string"/>
      <att name="NODE_LABEL_FONT_FACE" value="Dialog.plain,plain,12" type="string"/>
      <att name="NODE_CUSTOMGRAPHICS_POSITION_1" value="C,C,c,0.00,0.00" type="string"/>
    </graphics>
  </node>
  <node id="1560" label="EGR1">
    <att name="shared name" value="EGR1" type="string"/>
    <att name="name" value="EGR1" type="string"/>
    <att name="selected" value="0" type="boolean"/>
    <att name="isExcludedFromPaths" value="0" type="boolean"/>
    <att name="Matching.Attribute.2" type="list">
      <att name="Matching.Attribute.2" value="EGR1" type="string"/>
    </att>
    <att name="LogFC" type="real"/>
    <att name="Matching.Attribute" type="list">
      <att name="Matching.Attribute" value="EGR1" type="string"/>
    </att>
    <att name="Matching.Attribute.1" type="list">
      <att name="Matching.Attribute.1" value="EGR1" type="string"/>
    </att>
    <att name="Nature" value="Interactant" type="string"/>
    <att name="Type" value="TF" type="string"/>
    <att name="isInPath" value="0" type="boolean" cy:hidden="1"/>
    <graphics width="4.0" x="1532.0" w="70.0" outline="#33FF00" y="1090.0" fill="#99FF00" h="30.0" type="OCTAGON" z="0.0">
      <att name="NODE_TRANSPARENCY" value="255" type="string"/>
      <att name="NODE_CUSTOMGRAPHICS_SIZE_8" value="0.0" type="string"/>
      <att name="NODE_CUSTOMGRAPHICS_POSITION_5" value="C,C,c,0.00,0.00" type="string"/>
      <att name="NODE_LABEL_FONT_SIZE" value="12" type="string"/>
      <att name="NODE_LABEL_TRANSPARENCY" value="255" type="string"/>
      <att name="NODE_CUSTOMGRAPHICS_9" value="org.cytoscape.ding.customgraphics.NullCustomGraphics,0,[ Remove Graphics ]," type="string"/>
      <att name="NODE_CUSTOMGRAPHICS_SIZE_4" value="0.0" type="string"/>
      <att name="NODE_LABEL_COLOR" value="#000000" type="string"/>
      <att name="NODE_CUSTOMGRAPHICS_POSITION_2" value="C,C,c,0.00,0.00" type="string"/>
      <att name="NODE_CUSTOMGRAPHICS_6" value="org.cytoscape.ding.customgraphics.NullCustomGraphics,0,[ Remove Graphics ]," type="string"/>
      <att name="NODE_VISIBLE" value="true" type="string"/>
      <att name="NODE_CUSTOMGRAPHICS_3" value="org.cytoscape.ding.customgraphics.NullCustomGraphics,0,[ Remove Graphics ]," type="string"/>
      <att name="NODE_CUSTOMGRAPHICS_5" value="org.cytoscape.ding.customgraphics.NullCustomGraphics,0,[ Remove Graphics ]," type="string"/>
      <att name="NODE_CUSTOMGRAPHICS_POSITION_4" value="C,C,c,0.00,0.00" type="string"/>
      <att name="NODE_CUSTOMGRAPHICS_POSITION_6" value="C,C,c,0.00,0.00" type="string"/>
      <att name="NODE_CUSTOMGRAPHICS_POSITION_8" value="C,C,c,0.00,0.00" type="string"/>
      <att name="NODE_DEPTH" value="0.0" type="string"/>
      <att name="NODE_CUSTOMGRAPHICS_7" value="org.cytoscape.ding.customgraphics.NullCustomGraphics,0,[ Remove Graphics ]," type="string"/>
      <att name="NODE_LABEL_POSITION" value="C,C,c,0.00,0.00" type="string"/>
      <att name="NODE_CUSTOMGRAPHICS_4" value="org.cytoscape.ding.customgraphics.NullCustomGraphics,0,[ Remove Graphics ]," type="string"/>
      <att name="NODE_CUSTOMGRAPHICS_SIZE_6" value="0.0" type="string"/>
      <att name="NODE_CUSTOMGRAPHICS_SIZE_9" value="0.0" type="string"/>
      <att name="NODE_CUSTOMGRAPHICS_1" value="org.cytoscape.ding.customgraphics.NullCustomGraphics,0,[ Remove Graphics ]," type="string"/>
      <att name="NODE_CUSTOMGRAPHICS_SIZE_2" value="0.0" type="string"/>
      <att name="NODE_BORDER_STROKE" value="SOLID" type="string"/>
      <att name="NODE_CUSTOMGRAPHICS_SIZE_1" value="0.0" type="string"/>
      <att name="NODE_CUSTOMGRAPHICS_POSITION_7" value="C,C,c,0.00,0.00" type="string"/>
      <att name="NODE_CUSTOMGRAPHICS_POSITION_3" value="C,C,c,0.00,0.00" type="string"/>
      <att name="NODE_TOOLTIP" value="" type="string"/>
      <att name="NODE_CUSTOMGRAPHICS_POSITION_9" value="C,C,c,0.00,0.00" type="string"/>
      <att name="NODE_CUSTOMGRAPHICS_SIZE_3" value="0.0" type="string"/>
      <att name="NODE_CUSTOMGRAPHICS_SIZE_5" value="0.0" type="string"/>
      <att name="NODE_LABEL_WIDTH" value="200.0" type="string"/>
      <att name="NODE_CUSTOMGRAPHICS_SIZE_7" value="0.0" type="string"/>
      <att name="NODE_CUSTOMGRAPHICS_8" value="org.cytoscape.ding.customgraphics.NullCustomGraphics,0,[ Remove Graphics ]," type="string"/>
      <att name="NODE_LABEL" value="EGR1" type="string"/>
      <att name="NODE_CUSTOMGRAPHICS_2" value="org.cytoscape.ding.customgraphics.NullCustomGraphics,0,[ Remove Graphics ]," type="string"/>
      <att name="NODE_BORDER_TRANSPARENCY" value="255" type="string"/>
      <att name="NODE_NESTED_NETWORK_IMAGE_VISIBLE" value="true" type="string"/>
      <att name="NODE_SELECTED" value="false" type="string"/>
      <att name="NODE_SELECTED_PAINT" value="#FFFF00" type="string"/>
      <att name="NODE_LABEL_FONT_FACE" value="Dialog.plain,plain,12" type="string"/>
      <att name="NODE_CUSTOMGRAPHICS_POSITION_1" value="C,C,c,0.00,0.00" type="string"/>
    </graphics>
  </node>
  <node id="1559" label="ERCC8">
    <att name="shared name" value="ERCC8" type="string"/>
    <att name="name" value="ERCC8" type="string"/>
    <att name="selected" value="0" type="boolean"/>
    <att name="isExcludedFromPaths" value="0" type="boolean"/>
    <att name="Matching.Attribute.2" type="list">
      <att name="Matching.Attribute.2" value="ERCC8" type="string"/>
    </att>
    <att name="LogFC" type="real"/>
    <att name="Matching.Attribute" type="list">
      <att name="Matching.Attribute" value="" type="string"/>
    </att>
    <att name="Matching.Attribute.1" type="list">
      <att name="Matching.Attribute.1" value="" type="string"/>
    </att>
    <att name="Nature" value="Interactant" type="string"/>
    <att name="Type" value="TF" type="string"/>
    <att name="isInPath" value="0" type="boolean" cy:hidden="1"/>
    <graphics width="4.0" x="650.0" w="70.0" outline="#33FF00" y="1528.0" fill="#99FF00" h="30.0" type="OCTAGON" z="0.0">
      <att name="NODE_TRANSPARENCY" value="255" type="string"/>
      <att name="NODE_CUSTOMGRAPHICS_SIZE_8" value="0.0" type="string"/>
      <att name="NODE_CUSTOMGRAPHICS_POSITION_5" value="C,C,c,0.00,0.00" type="string"/>
      <att name="NODE_LABEL_FONT_SIZE" value="12" type="string"/>
      <att name="NODE_LABEL_TRANSPARENCY" value="255" type="string"/>
      <att name="NODE_CUSTOMGRAPHICS_9" value="org.cytoscape.ding.customgraphics.NullCustomGraphics,0,[ Remove Graphics ]," type="string"/>
      <att name="NODE_CUSTOMGRAPHICS_SIZE_4" value="0.0" type="string"/>
      <att name="NODE_LABEL_COLOR" value="#000000" type="string"/>
      <att name="NODE_CUSTOMGRAPHICS_POSITION_2" value="C,C,c,0.00,0.00" type="string"/>
      <att name="NODE_CUSTOMGRAPHICS_6" value="org.cytoscape.ding.customgraphics.NullCustomGraphics,0,[ Remove Graphics ]," type="string"/>
      <att name="NODE_VISIBLE" value="true" type="string"/>
      <att name="NODE_CUSTOMGRAPHICS_3" value="org.cytoscape.ding.customgraphics.NullCustomGraphics,0,[ Remove Graphics ]," type="string"/>
      <att name="NODE_CUSTOMGRAPHICS_5" value="org.cytoscape.ding.customgraphics.NullCustomGraphics,0,[ Remove Graphics ]," type="string"/>
      <att name="NODE_CUSTOMGRAPHICS_POSITION_4" value="C,C,c,0.00,0.00" type="string"/>
      <att name="NODE_CUSTOMGRAPHICS_POSITION_6" value="C,C,c,0.00,0.00" type="string"/>
      <att name="NODE_CUSTOMGRAPHICS_POSITION_8" value="C,C,c,0.00,0.00" type="string"/>
      <att name="NODE_DEPTH" value="0.0" type="string"/>
      <att name="NODE_CUSTOMGRAPHICS_7" value="org.cytoscape.ding.customgraphics.NullCustomGraphics,0,[ Remove Graphics ]," type="string"/>
      <att name="NODE_LABEL_POSITION" value="C,C,c,0.00,0.00" type="string"/>
      <att name="NODE_CUSTOMGRAPHICS_4" value="org.cytoscape.ding.customgraphics.NullCustomGraphics,0,[ Remove Graphics ]," type="string"/>
      <att name="NODE_CUSTOMGRAPHICS_SIZE_6" value="0.0" type="string"/>
      <att name="NODE_CUSTOMGRAPHICS_SIZE_9" value="0.0" type="string"/>
      <att name="NODE_CUSTOMGRAPHICS_1" value="org.cytoscape.ding.customgraphics.NullCustomGraphics,0,[ Remove Graphics ]," type="string"/>
      <att name="NODE_CUSTOMGRAPHICS_SIZE_2" value="0.0" type="string"/>
      <att name="NODE_BORDER_STROKE" value="SOLID" type="string"/>
      <att name="NODE_CUSTOMGRAPHICS_SIZE_1" value="0.0" type="string"/>
      <att name="NODE_CUSTOMGRAPHICS_POSITION_7" value="C,C,c,0.00,0.00" type="string"/>
      <att name="NODE_CUSTOMGRAPHICS_POSITION_3" value="C,C,c,0.00,0.00" type="string"/>
      <att name="NODE_TOOLTIP" value="" type="string"/>
      <att name="NODE_CUSTOMGRAPHICS_POSITION_9" value="C,C,c,0.00,0.00" type="string"/>
      <att name="NODE_CUSTOMGRAPHICS_SIZE_3" value="0.0" type="string"/>
      <att name="NODE_CUSTOMGRAPHICS_SIZE_5" value="0.0" type="string"/>
      <att name="NODE_LABEL_WIDTH" value="200.0" type="string"/>
      <att name="NODE_CUSTOMGRAPHICS_SIZE_7" value="0.0" type="string"/>
      <att name="NODE_CUSTOMGRAPHICS_8" value="org.cytoscape.ding.customgraphics.NullCustomGraphics,0,[ Remove Graphics ]," type="string"/>
      <att name="NODE_LABEL" value="ERCC8" type="string"/>
      <att name="NODE_CUSTOMGRAPHICS_2" value="org.cytoscape.ding.customgraphics.NullCustomGraphics,0,[ Remove Graphics ]," type="string"/>
      <att name="NODE_BORDER_TRANSPARENCY" value="255" type="string"/>
      <att name="NODE_NESTED_NETWORK_IMAGE_VISIBLE" value="true" type="string"/>
      <att name="NODE_SELECTED" value="false" type="string"/>
      <att name="NODE_SELECTED_PAINT" value="#FFFF00" type="string"/>
      <att name="NODE_LABEL_FONT_FACE" value="Dialog.plain,plain,12" type="string"/>
      <att name="NODE_CUSTOMGRAPHICS_POSITION_1" value="C,C,c,0.00,0.00" type="string"/>
    </graphics>
  </node>
  <node id="1558" label="EWSR1">
    <att name="shared name" value="EWSR1" type="string"/>
    <att name="name" value="EWSR1" type="string"/>
    <att name="selected" value="0" type="boolean"/>
    <att name="isExcludedFromPaths" value="0" type="boolean"/>
    <att name="Matching.Attribute.2" type="list">
      <att name="Matching.Attribute.2" value="EWSR1" type="string"/>
    </att>
    <att name="LogFC" type="real"/>
    <att name="Matching.Attribute" type="list">
      <att name="Matching.Attribute" value="EWSR1" type="string"/>
    </att>
    <att name="Matching.Attribute.1" type="list">
      <att name="Matching.Attribute.1" value="EWSR1" type="string"/>
    </att>
    <att name="Nature" value="Interactant" type="string"/>
    <att name="Type" value="TF" type="string"/>
    <att name="isInPath" value="0" type="boolean" cy:hidden="1"/>
    <graphics width="4.0" x="2041.0" w="70.0" outline="#33FF00" y="1651.0" fill="#99FF00" h="30.0" type="OCTAGON" z="0.0">
      <att name="NODE_TRANSPARENCY" value="255" type="string"/>
      <att name="NODE_CUSTOMGRAPHICS_SIZE_8" value="0.0" type="string"/>
      <att name="NODE_CUSTOMGRAPHICS_POSITION_5" value="C,C,c,0.00,0.00" type="string"/>
      <att name="NODE_LABEL_FONT_SIZE" value="12" type="string"/>
      <att name="NODE_LABEL_TRANSPARENCY" value="255" type="string"/>
      <att name="NODE_CUSTOMGRAPHICS_9" value="org.cytoscape.ding.customgraphics.NullCustomGraphics,0,[ Remove Graphics ]," type="string"/>
      <att name="NODE_CUSTOMGRAPHICS_SIZE_4" value="0.0" type="string"/>
      <att name="NODE_LABEL_COLOR" value="#000000" type="string"/>
      <att name="NODE_CUSTOMGRAPHICS_POSITION_2" value="C,C,c,0.00,0.00" type="string"/>
      <att name="NODE_CUSTOMGRAPHICS_6" value="org.cytoscape.ding.customgraphics.NullCustomGraphics,0,[ Remove Graphics ]," type="string"/>
      <att name="NODE_VISIBLE" value="true" type="string"/>
      <att name="NODE_CUSTOMGRAPHICS_3" value="org.cytoscape.ding.customgraphics.NullCustomGraphics,0,[ Remove Graphics ]," type="string"/>
      <att name="NODE_CUSTOMGRAPHICS_5" value="org.cytoscape.ding.customgraphics.NullCustomGraphics,0,[ Remove Graphics ]," type="string"/>
      <att name="NODE_CUSTOMGRAPHICS_POSITION_4" value="C,C,c,0.00,0.00" type="string"/>
      <att name="NODE_CUSTOMGRAPHICS_POSITION_6" value="C,C,c,0.00,0.00" type="string"/>
      <att name="NODE_CUSTOMGRAPHICS_POSITION_8" value="C,C,c,0.00,0.00" type="string"/>
      <att name="NODE_DEPTH" value="0.0" type="string"/>
      <att name="NODE_CUSTOMGRAPHICS_7" value="org.cytoscape.ding.customgraphics.NullCustomGraphics,0,[ Remove Graphics ]," type="string"/>
      <att name="NODE_LABEL_POSITION" value="C,C,c,0.00,0.00" type="string"/>
      <att name="NODE_CUSTOMGRAPHICS_4" value="org.cytoscape.ding.customgraphics.NullCustomGraphics,0,[ Remove Graphics ]," type="string"/>
      <att name="NODE_CUSTOMGRAPHICS_SIZE_6" value="0.0" type="string"/>
      <att name="NODE_CUSTOMGRAPHICS_SIZE_9" value="0.0" type="string"/>
      <att name="NODE_CUSTOMGRAPHICS_1" value="org.cytoscape.ding.customgraphics.NullCustomGraphics,0,[ Remove Graphics ]," type="string"/>
      <att name="NODE_CUSTOMGRAPHICS_SIZE_2" value="0.0" type="string"/>
      <att name="NODE_BORDER_STROKE" value="SOLID" type="string"/>
      <att name="NODE_CUSTOMGRAPHICS_SIZE_1" value="0.0" type="string"/>
      <att name="NODE_CUSTOMGRAPHICS_POSITION_7" value="C,C,c,0.00,0.00" type="string"/>
      <att name="NODE_CUSTOMGRAPHICS_POSITION_3" value="C,C,c,0.00,0.00" type="string"/>
      <att name="NODE_TOOLTIP" value="" type="string"/>
      <att name="NODE_CUSTOMGRAPHICS_POSITION_9" value="C,C,c,0.00,0.00" type="string"/>
      <att name="NODE_CUSTOMGRAPHICS_SIZE_3" value="0.0" type="string"/>
      <att name="NODE_CUSTOMGRAPHICS_SIZE_5" value="0.0" type="string"/>
      <att name="NODE_LABEL_WIDTH" value="200.0" type="string"/>
      <att name="NODE_CUSTOMGRAPHICS_SIZE_7" value="0.0" type="string"/>
      <att name="NODE_CUSTOMGRAPHICS_8" value="org.cytoscape.ding.customgraphics.NullCustomGraphics,0,[ Remove Graphics ]," type="string"/>
      <att name="NODE_LABEL" value="EWSR1" type="string"/>
      <att name="NODE_CUSTOMGRAPHICS_2" value="org.cytoscape.ding.customgraphics.NullCustomGraphics,0,[ Remove Graphics ]," type="string"/>
      <att name="NODE_BORDER_TRANSPARENCY" value="255" type="string"/>
      <att name="NODE_NESTED_NETWORK_IMAGE_VISIBLE" value="true" type="string"/>
      <att name="NODE_SELECTED" value="false" type="string"/>
      <att name="NODE_SELECTED_PAINT" value="#FFFF00" type="string"/>
      <att name="NODE_LABEL_FONT_FACE" value="Dialog.plain,plain,12" type="string"/>
      <att name="NODE_CUSTOMGRAPHICS_POSITION_1" value="C,C,c,0.00,0.00" type="string"/>
    </graphics>
  </node>
  <node id="1557" label="FOXA2">
    <att name="shared name" value="FOXA2" type="string"/>
    <att name="name" value="FOXA2" type="string"/>
    <att name="selected" value="0" type="boolean"/>
    <att name="isExcludedFromPaths" value="0" type="boolean"/>
    <att name="Matching.Attribute.2" type="list">
      <att name="Matching.Attribute.2" value="FOXA2" type="string"/>
    </att>
    <att name="LogFC" type="real"/>
    <att name="Matching.Attribute" type="list">
      <att name="Matching.Attribute" value="" type="string"/>
    </att>
    <att name="Matching.Attribute.1" type="list">
      <att name="Matching.Attribute.1" value="" type="string"/>
    </att>
    <att name="Nature" value="Interactant" type="string"/>
    <att name="Type" value="TF" type="string"/>
    <att name="isInPath" value="0" type="boolean" cy:hidden="1"/>
    <graphics width="4.0" x="1721.0" w="70.0" outline="#33FF00" y="622.0" fill="#99FF00" h="30.0" type="OCTAGON" z="0.0">
      <att name="NODE_TRANSPARENCY" value="255" type="string"/>
      <att name="NODE_CUSTOMGRAPHICS_SIZE_8" value="0.0" type="string"/>
      <att name="NODE_CUSTOMGRAPHICS_POSITION_5" value="C,C,c,0.00,0.00" type="string"/>
      <att name="NODE_LABEL_FONT_SIZE" value="12" type="string"/>
      <att name="NODE_LABEL_TRANSPARENCY" value="255" type="string"/>
      <att name="NODE_CUSTOMGRAPHICS_9" value="org.cytoscape.ding.customgraphics.NullCustomGraphics,0,[ Remove Graphics ]," type="string"/>
      <att name="NODE_CUSTOMGRAPHICS_SIZE_4" value="0.0" type="string"/>
      <att name="NODE_LABEL_COLOR" value="#000000" type="string"/>
      <att name="NODE_CUSTOMGRAPHICS_POSITION_2" value="C,C,c,0.00,0.00" type="string"/>
      <att name="NODE_CUSTOMGRAPHICS_6" value="org.cytoscape.ding.customgraphics.NullCustomGraphics,0,[ Remove Graphics ]," type="string"/>
      <att name="NODE_VISIBLE" value="true" type="string"/>
      <att name="NODE_CUSTOMGRAPHICS_3" value="org.cytoscape.ding.customgraphics.NullCustomGraphics,0,[ Remove Graphics ]," type="string"/>
      <att name="NODE_CUSTOMGRAPHICS_5" value="org.cytoscape.ding.customgraphics.NullCustomGraphics,0,[ Remove Graphics ]," type="string"/>
      <att name="NODE_CUSTOMGRAPHICS_POSITION_4" value="C,C,c,0.00,0.00" type="string"/>
      <att name="NODE_CUSTOMGRAPHICS_POSITION_6" value="C,C,c,0.00,0.00" type="string"/>
      <att name="NODE_CUSTOMGRAPHICS_POSITION_8" value="C,C,c,0.00,0.00" type="string"/>
      <att name="NODE_DEPTH" value="0.0" type="string"/>
      <att name="NODE_CUSTOMGRAPHICS_7" value="org.cytoscape.ding.customgraphics.NullCustomGraphics,0,[ Remove Graphics ]," type="string"/>
      <att name="NODE_LABEL_POSITION" value="C,C,c,0.00,0.00" type="string"/>
      <att name="NODE_CUSTOMGRAPHICS_4" value="org.cytoscape.ding.customgraphics.NullCustomGraphics,0,[ Remove Graphics ]," type="string"/>
      <att name="NODE_CUSTOMGRAPHICS_SIZE_6" value="0.0" type="string"/>
      <att name="NODE_CUSTOMGRAPHICS_SIZE_9" value="0.0" type="string"/>
      <att name="NODE_CUSTOMGRAPHICS_1" value="org.cytoscape.ding.customgraphics.NullCustomGraphics,0,[ Remove Graphics ]," type="string"/>
      <att name="NODE_CUSTOMGRAPHICS_SIZE_2" value="0.0" type="string"/>
      <att name="NODE_BORDER_STROKE" value="SOLID" type="string"/>
      <att name="NODE_CUSTOMGRAPHICS_SIZE_1" value="0.0" type="string"/>
      <att name="NODE_CUSTOMGRAPHICS_POSITION_7" value="C,C,c,0.00,0.00" type="string"/>
      <att name="NODE_CUSTOMGRAPHICS_POSITION_3" value="C,C,c,0.00,0.00" type="string"/>
      <att name="NODE_TOOLTIP" value="" type="string"/>
      <att name="NODE_CUSTOMGRAPHICS_POSITION_9" value="C,C,c,0.00,0.00" type="string"/>
      <att name="NODE_CUSTOMGRAPHICS_SIZE_3" value="0.0" type="string"/>
      <att name="NODE_CUSTOMGRAPHICS_SIZE_5" value="0.0" type="string"/>
      <att name="NODE_LABEL_WIDTH" value="200.0" type="string"/>
      <att name="NODE_CUSTOMGRAPHICS_SIZE_7" value="0.0" type="string"/>
      <att name="NODE_CUSTOMGRAPHICS_8" value="org.cytoscape.ding.customgraphics.NullCustomGraphics,0,[ Remove Graphics ]," type="string"/>
      <att name="NODE_LABEL" value="FOXA2" type="string"/>
      <att name="NODE_CUSTOMGRAPHICS_2" value="org.cytoscape.ding.customgraphics.NullCustomGraphics,0,[ Remove Graphics ]," type="string"/>
      <att name="NODE_BORDER_TRANSPARENCY" value="255" type="string"/>
      <att name="NODE_NESTED_NETWORK_IMAGE_VISIBLE" value="true" type="string"/>
      <att name="NODE_SELECTED" value="false" type="string"/>
      <att name="NODE_SELECTED_PAINT" value="#FFFF00" type="string"/>
      <att name="NODE_LABEL_FONT_FACE" value="Dialog.plain,plain,12" type="string"/>
      <att name="NODE_CUSTOMGRAPHICS_POSITION_1" value="C,C,c,0.00,0.00" type="string"/>
    </graphics>
  </node>
  <node id="1556" label="GABPA">
    <att name="shared name" value="GABPA" type="string"/>
    <att name="name" value="GABPA" type="string"/>
    <att name="selected" value="0" type="boolean"/>
    <att name="isExcludedFromPaths" value="0" type="boolean"/>
    <att name="Matching.Attribute.2" type="list">
      <att name="Matching.Attribute.2" value="GABPA" type="string"/>
    </att>
    <att name="LogFC" type="real"/>
    <att name="Matching.Attribute" type="list">
      <att name="Matching.Attribute" value="" type="string"/>
    </att>
    <att name="Matching.Attribute.1" type="list">
      <att name="Matching.Attribute.1" value="GABPA" type="string"/>
    </att>
    <att name="Nature" value="Interactant" type="string"/>
    <att name="Type" value="TF" type="string"/>
    <att name="isInPath" value="0" type="boolean" cy:hidden="1"/>
    <graphics width="4.0" x="2165.0" w="70.0" outline="#33FF00" y="2233.0" fill="#99FF00" h="30.0" type="OCTAGON" z="0.0">
      <att name="NODE_TRANSPARENCY" value="255" type="string"/>
      <att name="NODE_CUSTOMGRAPHICS_SIZE_8" value="0.0" type="string"/>
      <att name="NODE_CUSTOMGRAPHICS_POSITION_5" value="C,C,c,0.00,0.00" type="string"/>
      <att name="NODE_LABEL_FONT_SIZE" value="12" type="string"/>
      <att name="NODE_LABEL_TRANSPARENCY" value="255" type="string"/>
      <att name="NODE_CUSTOMGRAPHICS_9" value="org.cytoscape.ding.customgraphics.NullCustomGraphics,0,[ Remove Graphics ]," type="string"/>
      <att name="NODE_CUSTOMGRAPHICS_SIZE_4" value="0.0" type="string"/>
      <att name="NODE_LABEL_COLOR" value="#000000" type="string"/>
      <att name="NODE_CUSTOMGRAPHICS_POSITION_2" value="C,C,c,0.00,0.00" type="string"/>
      <att name="NODE_CUSTOMGRAPHICS_6" value="org.cytoscape.ding.customgraphics.NullCustomGraphics,0,[ Remove Graphics ]," type="string"/>
      <att name="NODE_VISIBLE" value="true" type="string"/>
      <att name="NODE_CUSTOMGRAPHICS_3" value="org.cytoscape.ding.customgraphics.NullCustomGraphics,0,[ Remove Graphics ]," type="string"/>
      <att name="NODE_CUSTOMGRAPHICS_5" value="org.cytoscape.ding.customgraphics.NullCustomGraphics,0,[ Remove Graphics ]," type="string"/>
      <att name="NODE_CUSTOMGRAPHICS_POSITION_4" value="C,C,c,0.00,0.00" type="string"/>
      <att name="NODE_CUSTOMGRAPHICS_POSITION_6" value="C,C,c,0.00,0.00" type="string"/>
      <att name="NODE_CUSTOMGRAPHICS_POSITION_8" value="C,C,c,0.00,0.00" type="string"/>
      <att name="NODE_DEPTH" value="0.0" type="string"/>
      <att name="NODE_CUSTOMGRAPHICS_7" value="org.cytoscape.ding.customgraphics.NullCustomGraphics,0,[ Remove Graphics ]," type="string"/>
      <att name="NODE_LABEL_POSITION" value="C,C,c,0.00,0.00" type="string"/>
      <att name="NODE_CUSTOMGRAPHICS_4" value="org.cytoscape.ding.customgraphics.NullCustomGraphics,0,[ Remove Graphics ]," type="string"/>
      <att name="NODE_CUSTOMGRAPHICS_SIZE_6" value="0.0" type="string"/>
      <att name="NODE_CUSTOMGRAPHICS_SIZE_9" value="0.0" type="string"/>
      <att name="NODE_CUSTOMGRAPHICS_1" value="org.cytoscape.ding.customgraphics.NullCustomGraphics,0,[ Remove Graphics ]," type="string"/>
      <att name="NODE_CUSTOMGRAPHICS_SIZE_2" value="0.0" type="string"/>
      <att name="NODE_BORDER_STROKE" value="SOLID" type="string"/>
      <att name="NODE_CUSTOMGRAPHICS_SIZE_1" value="0.0" type="string"/>
      <att name="NODE_CUSTOMGRAPHICS_POSITION_7" value="C,C,c,0.00,0.00" type="string"/>
      <att name="NODE_CUSTOMGRAPHICS_POSITION_3" value="C,C,c,0.00,0.00" type="string"/>
      <att name="NODE_TOOLTIP" value="" type="string"/>
      <att name="NODE_CUSTOMGRAPHICS_POSITION_9" value="C,C,c,0.00,0.00" type="string"/>
      <att name="NODE_CUSTOMGRAPHICS_SIZE_3" value="0.0" type="string"/>
      <att name="NODE_CUSTOMGRAPHICS_SIZE_5" value="0.0" type="string"/>
      <att name="NODE_LABEL_WIDTH" value="200.0" type="string"/>
      <att name="NODE_CUSTOMGRAPHICS_SIZE_7" value="0.0" type="string"/>
      <att name="NODE_CUSTOMGRAPHICS_8" value="org.cytoscape.ding.customgraphics.NullCustomGraphics,0,[ Remove Graphics ]," type="string"/>
      <att name="NODE_LABEL" value="GABPA" type="string"/>
      <att name="NODE_CUSTOMGRAPHICS_2" value="org.cytoscape.ding.customgraphics.NullCustomGraphics,0,[ Remove Graphics ]," type="string"/>
      <att name="NODE_BORDER_TRANSPARENCY" value="255" type="string"/>
      <att name="NODE_NESTED_NETWORK_IMAGE_VISIBLE" value="true" type="string"/>
      <att name="NODE_SELECTED" value="false" type="string"/>
      <att name="NODE_SELECTED_PAINT" value="#FFFF00" type="string"/>
      <att name="NODE_LABEL_FONT_FACE" value="Dialog.plain,plain,12" type="string"/>
      <att name="NODE_CUSTOMGRAPHICS_POSITION_1" value="C,C,c,0.00,0.00" type="string"/>
    </graphics>
  </node>
  <node id="1555" label="CCDC102B">
    <att name="shared name" value="CCDC102B" type="string"/>
    <att name="name" value="CCDC102B" type="string"/>
    <att name="selected" value="0" type="boolean"/>
    <att name="isExcludedFromPaths" value="0" type="boolean"/>
    <att name="Matching.Attribute.2" type="list">
      <att name="Matching.Attribute.2" value="CCDC102B" type="string"/>
    </att>
    <att name="LogFC" value="-0.32646" type="real"/>
    <att name="Matching.Attribute" type="list">
      <att name="Matching.Attribute" value="CCDC102B" type="string"/>
    </att>
    <att name="Matching.Attribute.1" type="list">
      <att name="Matching.Attribute.1" value="CCDC102B" type="string"/>
    </att>
    <att name="Nature" value="meta-signature" type="string"/>
    <att name="Type" value="gene" type="string"/>
    <att name="isInPath" value="0" type="boolean" cy:hidden="1"/>
    <graphics width="4.0" x="2455.0" w="70.0" outline="#006699" y="2046.0" fill="#66FFFF" h="30.0" type="ROUND_RECTANGLE" z="0.0">
      <att name="NODE_TRANSPARENCY" value="255" type="string"/>
      <att name="NODE_CUSTOMGRAPHICS_SIZE_8" value="0.0" type="string"/>
      <att name="NODE_CUSTOMGRAPHICS_POSITION_5" value="C,C,c,0.00,0.00" type="string"/>
      <att name="NODE_LABEL_FONT_SIZE" value="12" type="string"/>
      <att name="NODE_LABEL_TRANSPARENCY" value="255" type="string"/>
      <att name="NODE_CUSTOMGRAPHICS_9" value="org.cytoscape.ding.customgraphics.NullCustomGraphics,0,[ Remove Graphics ]," type="string"/>
      <att name="NODE_CUSTOMGRAPHICS_SIZE_4" value="0.0" type="string"/>
      <att name="NODE_LABEL_COLOR" value="#000000" type="string"/>
      <att name="NODE_CUSTOMGRAPHICS_POSITION_2" value="C,C,c,0.00,0.00" type="string"/>
      <att name="NODE_CUSTOMGRAPHICS_6" value="org.cytoscape.ding.customgraphics.NullCustomGraphics,0,[ Remove Graphics ]," type="string"/>
      <att name="NODE_VISIBLE" value="true" type="string"/>
      <att name="NODE_CUSTOMGRAPHICS_3" value="org.cytoscape.ding.customgraphics.NullCustomGraphics,0,[ Remove Graphics ]," type="string"/>
      <att name="NODE_CUSTOMGRAPHICS_5" value="org.cytoscape.ding.customgraphics.NullCustomGraphics,0,[ Remove Graphics ]," type="string"/>
      <att name="NODE_CUSTOMGRAPHICS_POSITION_4" value="C,C,c,0.00,0.00" type="string"/>
      <att name="NODE_CUSTOMGRAPHICS_POSITION_6" value="C,C,c,0.00,0.00" type="string"/>
      <att name="NODE_CUSTOMGRAPHICS_POSITION_8" value="C,C,c,0.00,0.00" type="string"/>
      <att name="NODE_DEPTH" value="0.0" type="string"/>
      <att name="NODE_CUSTOMGRAPHICS_7" value="org.cytoscape.ding.customgraphics.NullCustomGraphics,0,[ Remove Graphics ]," type="string"/>
      <att name="NODE_LABEL_POSITION" value="C,C,c,0.00,0.00" type="string"/>
      <att name="NODE_CUSTOMGRAPHICS_4" value="org.cytoscape.ding.customgraphics.NullCustomGraphics,0,[ Remove Graphics ]," type="string"/>
      <att name="NODE_CUSTOMGRAPHICS_SIZE_6" value="0.0" type="string"/>
      <att name="NODE_CUSTOMGRAPHICS_SIZE_9" value="0.0" type="string"/>
      <att name="NODE_CUSTOMGRAPHICS_1" value="org.cytoscape.ding.customgraphics.NullCustomGraphics,0,[ Remove Graphics ]," type="string"/>
      <att name="NODE_CUSTOMGRAPHICS_SIZE_2" value="0.0" type="string"/>
      <att name="NODE_BORDER_STROKE" value="SOLID" type="string"/>
      <att name="NODE_CUSTOMGRAPHICS_SIZE_1" value="0.0" type="string"/>
      <att name="NODE_CUSTOMGRAPHICS_POSITION_7" value="C,C,c,0.00,0.00" type="string"/>
      <att name="NODE_CUSTOMGRAPHICS_POSITION_3" value="C,C,c,0.00,0.00" type="string"/>
      <att name="NODE_TOOLTIP" value="" type="string"/>
      <att name="NODE_CUSTOMGRAPHICS_POSITION_9" value="C,C,c,0.00,0.00" type="string"/>
      <att name="NODE_CUSTOMGRAPHICS_SIZE_3" value="0.0" type="string"/>
      <att name="NODE_CUSTOMGRAPHICS_SIZE_5" value="0.0" type="string"/>
      <att name="NODE_LABEL_WIDTH" value="200.0" type="string"/>
      <att name="NODE_CUSTOMGRAPHICS_SIZE_7" value="0.0" type="string"/>
      <att name="NODE_CUSTOMGRAPHICS_8" value="org.cytoscape.ding.customgraphics.NullCustomGraphics,0,[ Remove Graphics ]," type="string"/>
      <att name="NODE_LABEL" value="CCDC102B" type="string"/>
      <att name="NODE_CUSTOMGRAPHICS_2" value="org.cytoscape.ding.customgraphics.NullCustomGraphics,0,[ Remove Graphics ]," type="string"/>
      <att name="NODE_BORDER_TRANSPARENCY" value="255" type="string"/>
      <att name="NODE_NESTED_NETWORK_IMAGE_VISIBLE" value="true" type="string"/>
      <att name="NODE_SELECTED" value="false" type="string"/>
      <att name="NODE_SELECTED_PAINT" value="#FFFF00" type="string"/>
      <att name="NODE_LABEL_FONT_FACE" value="Dialog.plain,plain,12" type="string"/>
      <att name="NODE_CUSTOMGRAPHICS_POSITION_1" value="C,C,c,0.00,0.00" type="string"/>
    </graphics>
  </node>
  <node id="1554" label="ZNF175">
    <att name="shared name" value="ZNF175" type="string"/>
    <att name="name" value="ZNF175" type="string"/>
    <att name="selected" value="0" type="boolean"/>
    <att name="isExcludedFromPaths" value="0" type="boolean"/>
    <att name="Matching.Attribute.2" type="list">
      <att name="Matching.Attribute.2" value="ZNF175" type="string"/>
    </att>
    <att name="LogFC" value="0.53805" type="real"/>
    <att name="Matching.Attribute" type="list">
      <att name="Matching.Attribute" value="ZNF175" type="string"/>
    </att>
    <att name="Matching.Attribute.1" type="list">
      <att name="Matching.Attribute.1" value="ZNF175" type="string"/>
    </att>
    <att name="Nature" value="meta-signature" type="string"/>
    <att name="Type" value="TF" type="string"/>
    <att name="isInPath" value="0" type="boolean" cy:hidden="1"/>
    <graphics width="4.0" x="2492.0" w="70.0" outline="#33FF00" y="1915.0" fill="#FF0033" h="30.0" type="OCTAGON" z="0.0">
      <att name="NODE_TRANSPARENCY" value="255" type="string"/>
      <att name="NODE_CUSTOMGRAPHICS_SIZE_8" value="0.0" type="string"/>
      <att name="NODE_CUSTOMGRAPHICS_POSITION_5" value="C,C,c,0.00,0.00" type="string"/>
      <att name="NODE_LABEL_FONT_SIZE" value="12" type="string"/>
      <att name="NODE_LABEL_TRANSPARENCY" value="255" type="string"/>
      <att name="NODE_CUSTOMGRAPHICS_9" value="org.cytoscape.ding.customgraphics.NullCustomGraphics,0,[ Remove Graphics ]," type="string"/>
      <att name="NODE_CUSTOMGRAPHICS_SIZE_4" value="0.0" type="string"/>
      <att name="NODE_LABEL_COLOR" value="#000000" type="string"/>
      <att name="NODE_CUSTOMGRAPHICS_POSITION_2" value="C,C,c,0.00,0.00" type="string"/>
      <att name="NODE_CUSTOMGRAPHICS_6" value="org.cytoscape.ding.customgraphics.NullCustomGraphics,0,[ Remove Graphics ]," type="string"/>
      <att name="NODE_VISIBLE" value="true" type="string"/>
      <att name="NODE_CUSTOMGRAPHICS_3" value="org.cytoscape.ding.customgraphics.NullCustomGraphics,0,[ Remove Graphics ]," type="string"/>
      <att name="NODE_CUSTOMGRAPHICS_5" value="org.cytoscape.ding.customgraphics.NullCustomGraphics,0,[ Remove Graphics ]," type="string"/>
      <att name="NODE_CUSTOMGRAPHICS_POSITION_4" value="C,C,c,0.00,0.00" type="string"/>
      <att name="NODE_CUSTOMGRAPHICS_POSITION_6" value="C,C,c,0.00,0.00" type="string"/>
      <att name="NODE_CUSTOMGRAPHICS_POSITION_8" value="C,C,c,0.00,0.00" type="string"/>
      <att name="NODE_DEPTH" value="0.0" type="string"/>
      <att name="NODE_CUSTOMGRAPHICS_7" value="org.cytoscape.ding.customgraphics.NullCustomGraphics,0,[ Remove Graphics ]," type="string"/>
      <att name="NODE_LABEL_POSITION" value="C,C,c,0.00,0.00" type="string"/>
      <att name="NODE_CUSTOMGRAPHICS_4" value="org.cytoscape.ding.customgraphics.NullCustomGraphics,0,[ Remove Graphics ]," type="string"/>
      <att name="NODE_CUSTOMGRAPHICS_SIZE_6" value="0.0" type="string"/>
      <att name="NODE_CUSTOMGRAPHICS_SIZE_9" value="0.0" type="string"/>
      <att name="NODE_CUSTOMGRAPHICS_1" value="org.cytoscape.ding.customgraphics.NullCustomGraphics,0,[ Remove Graphics ]," type="string"/>
      <att name="NODE_CUSTOMGRAPHICS_SIZE_2" value="0.0" type="string"/>
      <att name="NODE_BORDER_STROKE" value="SOLID" type="string"/>
      <att name="NODE_CUSTOMGRAPHICS_SIZE_1" value="0.0" type="string"/>
      <att name="NODE_CUSTOMGRAPHICS_POSITION_7" value="C,C,c,0.00,0.00" type="string"/>
      <att name="NODE_CUSTOMGRAPHICS_POSITION_3" value="C,C,c,0.00,0.00" type="string"/>
      <att name="NODE_TOOLTIP" value="" type="string"/>
      <att name="NODE_CUSTOMGRAPHICS_POSITION_9" value="C,C,c,0.00,0.00" type="string"/>
      <att name="NODE_CUSTOMGRAPHICS_SIZE_3" value="0.0" type="string"/>
      <att name="NODE_CUSTOMGRAPHICS_SIZE_5" value="0.0" type="string"/>
      <att name="NODE_LABEL_WIDTH" value="200.0" type="string"/>
      <att name="NODE_CUSTOMGRAPHICS_SIZE_7" value="0.0" type="string"/>
      <att name="NODE_CUSTOMGRAPHICS_8" value="org.cytoscape.ding.customgraphics.NullCustomGraphics,0,[ Remove Graphics ]," type="string"/>
      <att name="NODE_LABEL" value="ZNF175" type="string"/>
      <att name="NODE_CUSTOMGRAPHICS_2" value="org.cytoscape.ding.customgraphics.NullCustomGraphics,0,[ Remove Graphics ]," type="string"/>
      <att name="NODE_BORDER_TRANSPARENCY" value="255" type="string"/>
      <att name="NODE_NESTED_NETWORK_IMAGE_VISIBLE" value="true" type="string"/>
      <att name="NODE_SELECTED" value="false" type="string"/>
      <att name="NODE_SELECTED_PAINT" value="#FFFF00" type="string"/>
      <att name="NODE_LABEL_FONT_FACE" value="Dialog.plain,plain,12" type="string"/>
      <att name="NODE_CUSTOMGRAPHICS_POSITION_1" value="C,C,c,0.00,0.00" type="string"/>
    </graphics>
  </node>
  <node id="1553" label="HES1">
    <att name="shared name" value="HES1" type="string"/>
    <att name="name" value="HES1" type="string"/>
    <att name="selected" value="0" type="boolean"/>
    <att name="isExcludedFromPaths" value="0" type="boolean"/>
    <att name="Matching.Attribute.2" type="list">
      <att name="Matching.Attribute.2" value="HES1" type="string"/>
    </att>
    <att name="LogFC" value="0.37198" type="real"/>
    <att name="Matching.Attribute" type="list">
      <att name="Matching.Attribute" value="HES1" type="string"/>
    </att>
    <att name="Matching.Attribute.1" type="list">
      <att name="Matching.Attribute.1" value="HES1" type="string"/>
    </att>
    <att name="Nature" value="meta-signature" type="string"/>
    <att name="Type" value="TF" type="string"/>
    <att name="isInPath" value="0" type="boolean" cy:hidden="1"/>
    <graphics width="4.0" x="1290.0" w="70.0" outline="#33FF00" y="1329.0" fill="#FF9999" h="30.0" type="OCTAGON" z="0.0">
      <att name="NODE_TRANSPARENCY" value="255" type="string"/>
      <att name="NODE_CUSTOMGRAPHICS_SIZE_8" value="0.0" type="string"/>
      <att name="NODE_CUSTOMGRAPHICS_POSITION_5" value="C,C,c,0.00,0.00" type="string"/>
      <att name="NODE_LABEL_FONT_SIZE" value="12" type="string"/>
      <att name="NODE_LABEL_TRANSPARENCY" value="255" type="string"/>
      <att name="NODE_CUSTOMGRAPHICS_9" value="org.cytoscape.ding.customgraphics.NullCustomGraphics,0,[ Remove Graphics ]," type="string"/>
      <att name="NODE_CUSTOMGRAPHICS_SIZE_4" value="0.0" type="string"/>
      <att name="NODE_LABEL_COLOR" value="#000000" type="string"/>
      <att name="NODE_CUSTOMGRAPHICS_POSITION_2" value="C,C,c,0.00,0.00" type="string"/>
      <att name="NODE_CUSTOMGRAPHICS_6" value="org.cytoscape.ding.customgraphics.NullCustomGraphics,0,[ Remove Graphics ]," type="string"/>
      <att name="NODE_VISIBLE" value="true" type="string"/>
      <att name="NODE_CUSTOMGRAPHICS_3" value="org.cytoscape.ding.customgraphics.NullCustomGraphics,0,[ Remove Graphics ]," type="string"/>
      <att name="NODE_CUSTOMGRAPHICS_5" value="org.cytoscape.ding.customgraphics.NullCustomGraphics,0,[ Remove Graphics ]," type="string"/>
      <att name="NODE_CUSTOMGRAPHICS_POSITION_4" value="C,C,c,0.00,0.00" type="string"/>
      <att name="NODE_CUSTOMGRAPHICS_POSITION_6" value="C,C,c,0.00,0.00" type="string"/>
      <att name="NODE_CUSTOMGRAPHICS_POSITION_8" value="C,C,c,0.00,0.00" type="string"/>
      <att name="NODE_DEPTH" value="0.0" type="string"/>
      <att name="NODE_CUSTOMGRAPHICS_7" value="org.cytoscape.ding.customgraphics.NullCustomGraphics,0,[ Remove Graphics ]," type="string"/>
      <att name="NODE_LABEL_POSITION" value="C,C,c,0.00,0.00" type="string"/>
      <att name="NODE_CUSTOMGRAPHICS_4" value="org.cytoscape.ding.customgraphics.NullCustomGraphics,0,[ Remove Graphics ]," type="string"/>
      <att name="NODE_CUSTOMGRAPHICS_SIZE_6" value="0.0" type="string"/>
      <att name="NODE_CUSTOMGRAPHICS_SIZE_9" value="0.0" type="string"/>
      <att name="NODE_CUSTOMGRAPHICS_1" value="org.cytoscape.ding.customgraphics.NullCustomGraphics,0,[ Remove Graphics ]," type="string"/>
      <att name="NODE_CUSTOMGRAPHICS_SIZE_2" value="0.0" type="string"/>
      <att name="NODE_BORDER_STROKE" value="SOLID" type="string"/>
      <att name="NODE_CUSTOMGRAPHICS_SIZE_1" value="0.0" type="string"/>
      <att name="NODE_CUSTOMGRAPHICS_POSITION_7" value="C,C,c,0.00,0.00" type="string"/>
      <att name="NODE_CUSTOMGRAPHICS_POSITION_3" value="C,C,c,0.00,0.00" type="string"/>
      <att name="NODE_TOOLTIP" value="" type="string"/>
      <att name="NODE_CUSTOMGRAPHICS_POSITION_9" value="C,C,c,0.00,0.00" type="string"/>
      <att name="NODE_CUSTOMGRAPHICS_SIZE_3" value="0.0" type="string"/>
      <att name="NODE_CUSTOMGRAPHICS_SIZE_5" value="0.0" type="string"/>
      <att name="NODE_LABEL_WIDTH" value="200.0" type="string"/>
      <att name="NODE_CUSTOMGRAPHICS_SIZE_7" value="0.0" type="string"/>
      <att name="NODE_CUSTOMGRAPHICS_8" value="org.cytoscape.ding.customgraphics.NullCustomGraphics,0,[ Remove Graphics ]," type="string"/>
      <att name="NODE_LABEL" value="HES1" type="string"/>
      <att name="NODE_CUSTOMGRAPHICS_2" value="org.cytoscape.ding.customgraphics.NullCustomGraphics,0,[ Remove Graphics ]," type="string"/>
      <att name="NODE_BORDER_TRANSPARENCY" value="255" type="string"/>
      <att name="NODE_NESTED_NETWORK_IMAGE_VISIBLE" value="true" type="string"/>
      <att name="NODE_SELECTED" value="false" type="string"/>
      <att name="NODE_SELECTED_PAINT" value="#FFFF00" type="string"/>
      <att name="NODE_LABEL_FONT_FACE" value="Dialog.plain,plain,12" type="string"/>
      <att name="NODE_CUSTOMGRAPHICS_POSITION_1" value="C,C,c,0.00,0.00" type="string"/>
    </graphics>
  </node>
  <node id="1552" label="HNF4A">
    <att name="shared name" value="HNF4A" type="string"/>
    <att name="name" value="HNF4A" type="string"/>
    <att name="selected" value="0" type="boolean"/>
    <att name="isExcludedFromPaths" value="0" type="boolean"/>
    <att name="Matching.Attribute.2" type="list">
      <att name="Matching.Attribute.2" value="HNF4A" type="string"/>
    </att>
    <att name="LogFC" type="real"/>
    <att name="Matching.Attribute" type="list">
      <att name="Matching.Attribute" value="HNF4A" type="string"/>
    </att>
    <att name="Matching.Attribute.1" type="list">
      <att name="Matching.Attribute.1" value="HNF4A" type="string"/>
    </att>
    <att name="Nature" value="Interactant" type="string"/>
    <att name="Type" value="TF" type="string"/>
    <att name="isInPath" value="0" type="boolean" cy:hidden="1"/>
    <graphics width="4.0" x="1173.5" w="70.0" outline="#33FF00" y="1144.0" fill="#99FF00" h="30.0" type="OCTAGON" z="0.0">
      <att name="NODE_TRANSPARENCY" value="255" type="string"/>
      <att name="NODE_CUSTOMGRAPHICS_SIZE_8" value="0.0" type="string"/>
      <att name="NODE_CUSTOMGRAPHICS_POSITION_5" value="C,C,c,0.00,0.00" type="string"/>
      <att name="NODE_LABEL_FONT_SIZE" value="12" type="string"/>
      <att name="NODE_LABEL_TRANSPARENCY" value="255" type="string"/>
      <att name="NODE_CUSTOMGRAPHICS_9" value="org.cytoscape.ding.customgraphics.NullCustomGraphics,0,[ Remove Graphics ]," type="string"/>
      <att name="NODE_CUSTOMGRAPHICS_SIZE_4" value="0.0" type="string"/>
      <att name="NODE_LABEL_COLOR" value="#000000" type="string"/>
      <att name="NODE_CUSTOMGRAPHICS_POSITION_2" value="C,C,c,0.00,0.00" type="string"/>
      <att name="NODE_CUSTOMGRAPHICS_6" value="org.cytoscape.ding.customgraphics.NullCustomGraphics,0,[ Remove Graphics ]," type="string"/>
      <att name="NODE_VISIBLE" value="true" type="string"/>
      <att name="NODE_CUSTOMGRAPHICS_3" value="org.cytoscape.ding.customgraphics.NullCustomGraphics,0,[ Remove Graphics ]," type="string"/>
      <att name="NODE_CUSTOMGRAPHICS_5" value="org.cytoscape.ding.customgraphics.NullCustomGraphics,0,[ Remove Graphics ]," type="string"/>
      <att name="NODE_CUSTOMGRAPHICS_POSITION_4" value="C,C,c,0.00,0.00" type="string"/>
      <att name="NODE_CUSTOMGRAPHICS_POSITION_6" value="C,C,c,0.00,0.00" type="string"/>
      <att name="NODE_CUSTOMGRAPHICS_POSITION_8" value="C,C,c,0.00,0.00" type="string"/>
      <att name="NODE_DEPTH" value="0.0" type="string"/>
      <att name="NODE_CUSTOMGRAPHICS_7" value="org.cytoscape.ding.customgraphics.NullCustomGraphics,0,[ Remove Graphics ]," type="string"/>
      <att name="NODE_LABEL_POSITION" value="C,C,c,0.00,0.00" type="string"/>
      <att name="NODE_CUSTOMGRAPHICS_4" value="org.cytoscape.ding.customgraphics.NullCustomGraphics,0,[ Remove Graphics ]," type="string"/>
      <att name="NODE_CUSTOMGRAPHICS_SIZE_6" value="0.0" type="string"/>
      <att name="NODE_CUSTOMGRAPHICS_SIZE_9" value="0.0" type="string"/>
      <att name="NODE_CUSTOMGRAPHICS_1" value="org.cytoscape.ding.customgraphics.NullCustomGraphics,0,[ Remove Graphics ]," type="string"/>
      <att name="NODE_CUSTOMGRAPHICS_SIZE_2" value="0.0" type="string"/>
      <att name="NODE_BORDER_STROKE" value="SOLID" type="string"/>
      <att name="NODE_CUSTOMGRAPHICS_SIZE_1" value="0.0" type="string"/>
      <att name="NODE_CUSTOMGRAPHICS_POSITION_7" value="C,C,c,0.00,0.00" type="string"/>
      <att name="NODE_CUSTOMGRAPHICS_POSITION_3" value="C,C,c,0.00,0.00" type="string"/>
      <att name="NODE_TOOLTIP" value="" type="string"/>
      <att name="NODE_CUSTOMGRAPHICS_POSITION_9" value="C,C,c,0.00,0.00" type="string"/>
      <att name="NODE_CUSTOMGRAPHICS_SIZE_3" value="0.0" type="string"/>
      <att name="NODE_CUSTOMGRAPHICS_SIZE_5" value="0.0" type="string"/>
      <att name="NODE_LABEL_WIDTH" value="200.0" type="string"/>
      <att name="NODE_CUSTOMGRAPHICS_SIZE_7" value="0.0" type="string"/>
      <att name="NODE_CUSTOMGRAPHICS_8" value="org.cytoscape.ding.customgraphics.NullCustomGraphics,0,[ Remove Graphics ]," type="string"/>
      <att name="NODE_LABEL" value="HNF4A" type="string"/>
      <att name="NODE_CUSTOMGRAPHICS_2" value="org.cytoscape.ding.customgraphics.NullCustomGraphics,0,[ Remove Graphics ]," type="string"/>
      <att name="NODE_BORDER_TRANSPARENCY" value="255" type="string"/>
      <att name="NODE_NESTED_NETWORK_IMAGE_VISIBLE" value="true" type="string"/>
      <att name="NODE_SELECTED" value="false" type="string"/>
      <att name="NODE_SELECTED_PAINT" value="#FFFF00" type="string"/>
      <att name="NODE_LABEL_FONT_FACE" value="Dialog.plain,plain,12" type="string"/>
      <att name="NODE_CUSTOMGRAPHICS_POSITION_1" value="C,C,c,0.00,0.00" type="string"/>
    </graphics>
  </node>
  <node id="1551" label="GATA2">
    <att name="shared name" value="GATA2" type="string"/>
    <att name="name" value="GATA2" type="string"/>
    <att name="selected" value="0" type="boolean"/>
    <att name="isExcludedFromPaths" value="0" type="boolean"/>
    <att name="Matching.Attribute.2" type="list">
      <att name="Matching.Attribute.2" value="GATA2" type="string"/>
    </att>
    <att name="LogFC" type="real"/>
    <att name="Matching.Attribute" type="list">
      <att name="Matching.Attribute" value="GATA2" type="string"/>
    </att>
    <att name="Matching.Attribute.1" type="list">
      <att name="Matching.Attribute.1" value="GATA2" type="string"/>
    </att>
    <att name="Nature" value="Interactant" type="string"/>
    <att name="Type" value="TF" type="string"/>
    <att name="isInPath" value="0" type="boolean" cy:hidden="1"/>
    <graphics width="4.0" x="1244.0" w="70.0" outline="#33FF00" y="1213.0" fill="#99FF00" h="30.0" type="OCTAGON" z="0.0">
      <att name="NODE_TRANSPARENCY" value="255" type="string"/>
      <att name="NODE_CUSTOMGRAPHICS_SIZE_8" value="0.0" type="string"/>
      <att name="NODE_CUSTOMGRAPHICS_POSITION_5" value="C,C,c,0.00,0.00" type="string"/>
      <att name="NODE_LABEL_FONT_SIZE" value="12" type="string"/>
      <att name="NODE_LABEL_TRANSPARENCY" value="255" type="string"/>
      <att name="NODE_CUSTOMGRAPHICS_9" value="org.cytoscape.ding.customgraphics.NullCustomGraphics,0,[ Remove Graphics ]," type="string"/>
      <att name="NODE_CUSTOMGRAPHICS_SIZE_4" value="0.0" type="string"/>
      <att name="NODE_LABEL_COLOR" value="#000000" type="string"/>
      <att name="NODE_CUSTOMGRAPHICS_POSITION_2" value="C,C,c,0.00,0.00" type="string"/>
      <att name="NODE_CUSTOMGRAPHICS_6" value="org.cytoscape.ding.customgraphics.NullCustomGraphics,0,[ Remove Graphics ]," type="string"/>
      <att name="NODE_VISIBLE" value="true" type="string"/>
      <att name="NODE_CUSTOMGRAPHICS_3" value="org.cytoscape.ding.customgraphics.NullCustomGraphics,0,[ Remove Graphics ]," type="string"/>
      <att name="NODE_CUSTOMGRAPHICS_5" value="org.cytoscape.ding.customgraphics.NullCustomGraphics,0,[ Remove Graphics ]," type="string"/>
      <att name="NODE_CUSTOMGRAPHICS_POSITION_4" value="C,C,c,0.00,0.00" type="string"/>
      <att name="NODE_CUSTOMGRAPHICS_POSITION_6" value="C,C,c,0.00,0.00" type="string"/>
      <att name="NODE_CUSTOMGRAPHICS_POSITION_8" value="C,C,c,0.00,0.00" type="string"/>
      <att name="NODE_DEPTH" value="0.0" type="string"/>
      <att name="NODE_CUSTOMGRAPHICS_7" value="org.cytoscape.ding.customgraphics.NullCustomGraphics,0,[ Remove Graphics ]," type="string"/>
      <att name="NODE_LABEL_POSITION" value="C,C,c,0.00,0.00" type="string"/>
      <att name="NODE_CUSTOMGRAPHICS_4" value="org.cytoscape.ding.customgraphics.NullCustomGraphics,0,[ Remove Graphics ]," type="string"/>
      <att name="NODE_CUSTOMGRAPHICS_SIZE_6" value="0.0" type="string"/>
      <att name="NODE_CUSTOMGRAPHICS_SIZE_9" value="0.0" type="string"/>
      <att name="NODE_CUSTOMGRAPHICS_1" value="org.cytoscape.ding.customgraphics.NullCustomGraphics,0,[ Remove Graphics ]," type="string"/>
      <att name="NODE_CUSTOMGRAPHICS_SIZE_2" value="0.0" type="string"/>
      <att name="NODE_BORDER_STROKE" value="SOLID" type="string"/>
      <att name="NODE_CUSTOMGRAPHICS_SIZE_1" value="0.0" type="string"/>
      <att name="NODE_CUSTOMGRAPHICS_POSITION_7" value="C,C,c,0.00,0.00" type="string"/>
      <att name="NODE_CUSTOMGRAPHICS_POSITION_3" value="C,C,c,0.00,0.00" type="string"/>
      <att name="NODE_TOOLTIP" value="" type="string"/>
      <att name="NODE_CUSTOMGRAPHICS_POSITION_9" value="C,C,c,0.00,0.00" type="string"/>
      <att name="NODE_CUSTOMGRAPHICS_SIZE_3" value="0.0" type="string"/>
      <att name="NODE_CUSTOMGRAPHICS_SIZE_5" value="0.0" type="string"/>
      <att name="NODE_LABEL_WIDTH" value="200.0" type="string"/>
      <att name="NODE_CUSTOMGRAPHICS_SIZE_7" value="0.0" type="string"/>
      <att name="NODE_CUSTOMGRAPHICS_8" value="org.cytoscape.ding.customgraphics.NullCustomGraphics,0,[ Remove Graphics ]," type="string"/>
      <att name="NODE_LABEL" value="GATA2" type="string"/>
      <att name="NODE_CUSTOMGRAPHICS_2" value="org.cytoscape.ding.customgraphics.NullCustomGraphics,0,[ Remove Graphics ]," type="string"/>
      <att name="NODE_BORDER_TRANSPARENCY" value="255" type="string"/>
      <att name="NODE_NESTED_NETWORK_IMAGE_VISIBLE" value="true" type="string"/>
      <att name="NODE_SELECTED" value="false" type="string"/>
      <att name="NODE_SELECTED_PAINT" value="#FFFF00" type="string"/>
      <att name="NODE_LABEL_FONT_FACE" value="Dialog.plain,plain,12" type="string"/>
      <att name="NODE_CUSTOMGRAPHICS_POSITION_1" value="C,C,c,0.00,0.00" type="string"/>
    </graphics>
  </node>
  <node id="1550" label="TREM1">
    <att name="shared name" value="TREM1" type="string"/>
    <att name="name" value="TREM1" type="string"/>
    <att name="selected" value="0" type="boolean"/>
    <att name="isExcludedFromPaths" value="0" type="boolean"/>
    <att name="Matching.Attribute.2" type="list">
      <att name="Matching.Attribute.2" value="TREM1" type="string"/>
    </att>
    <att name="LogFC" value="1.2258" type="real"/>
    <att name="Matching.Attribute" type="list">
      <att name="Matching.Attribute" value="" type="string"/>
    </att>
    <att name="Matching.Attribute.1" type="list">
      <att name="Matching.Attribute.1" value="" type="string"/>
    </att>
    <att name="Nature" value="meta-signature" type="string"/>
    <att name="Type" value="gene" type="string"/>
    <att name="isInPath" value="0" type="boolean" cy:hidden="1"/>
    <graphics width="4.0" x="1225.0" w="70.0" outline="#006699" y="1500.0" fill="#FF0033" h="30.0" type="ROUND_RECTANGLE" z="0.0">
      <att name="NODE_TRANSPARENCY" value="255" type="string"/>
      <att name="NODE_CUSTOMGRAPHICS_SIZE_8" value="0.0" type="string"/>
      <att name="NODE_CUSTOMGRAPHICS_POSITION_5" value="C,C,c,0.00,0.00" type="string"/>
      <att name="NODE_LABEL_FONT_SIZE" value="12" type="string"/>
      <att name="NODE_LABEL_TRANSPARENCY" value="255" type="string"/>
      <att name="NODE_CUSTOMGRAPHICS_9" value="org.cytoscape.ding.customgraphics.NullCustomGraphics,0,[ Remove Graphics ]," type="string"/>
      <att name="NODE_CUSTOMGRAPHICS_SIZE_4" value="0.0" type="string"/>
      <att name="NODE_LABEL_COLOR" value="#000000" type="string"/>
      <att name="NODE_CUSTOMGRAPHICS_POSITION_2" value="C,C,c,0.00,0.00" type="string"/>
      <att name="NODE_CUSTOMGRAPHICS_6" value="org.cytoscape.ding.customgraphics.NullCustomGraphics,0,[ Remove Graphics ]," type="string"/>
      <att name="NODE_VISIBLE" value="true" type="string"/>
      <att name="NODE_CUSTOMGRAPHICS_3" value="org.cytoscape.ding.customgraphics.NullCustomGraphics,0,[ Remove Graphics ]," type="string"/>
      <att name="NODE_CUSTOMGRAPHICS_5" value="org.cytoscape.ding.customgraphics.NullCustomGraphics,0,[ Remove Graphics ]," type="string"/>
      <att name="NODE_CUSTOMGRAPHICS_POSITION_4" value="C,C,c,0.00,0.00" type="string"/>
      <att name="NODE_CUSTOMGRAPHICS_POSITION_6" value="C,C,c,0.00,0.00" type="string"/>
      <att name="NODE_CUSTOMGRAPHICS_POSITION_8" value="C,C,c,0.00,0.00" type="string"/>
      <att name="NODE_DEPTH" value="0.0" type="string"/>
      <att name="NODE_CUSTOMGRAPHICS_7" value="org.cytoscape.ding.customgraphics.NullCustomGraphics,0,[ Remove Graphics ]," type="string"/>
      <att name="NODE_LABEL_POSITION" value="C,C,c,0.00,0.00" type="string"/>
      <att name="NODE_CUSTOMGRAPHICS_4" value="org.cytoscape.ding.customgraphics.NullCustomGraphics,0,[ Remove Graphics ]," type="string"/>
      <att name="NODE_CUSTOMGRAPHICS_SIZE_6" value="0.0" type="string"/>
      <att name="NODE_CUSTOMGRAPHICS_SIZE_9" value="0.0" type="string"/>
      <att name="NODE_CUSTOMGRAPHICS_1" value="org.cytoscape.ding.customgraphics.NullCustomGraphics,0,[ Remove Graphics ]," type="string"/>
      <att name="NODE_CUSTOMGRAPHICS_SIZE_2" value="0.0" type="string"/>
      <att name="NODE_BORDER_STROKE" value="SOLID" type="string"/>
      <att name="NODE_CUSTOMGRAPHICS_SIZE_1" value="0.0" type="string"/>
      <att name="NODE_CUSTOMGRAPHICS_POSITION_7" value="C,C,c,0.00,0.00" type="string"/>
      <att name="NODE_CUSTOMGRAPHICS_POSITION_3" value="C,C,c,0.00,0.00" type="string"/>
      <att name="NODE_TOOLTIP" value="" type="string"/>
      <att name="NODE_CUSTOMGRAPHICS_POSITION_9" value="C,C,c,0.00,0.00" type="string"/>
      <att name="NODE_CUSTOMGRAPHICS_SIZE_3" value="0.0" type="string"/>
      <att name="NODE_CUSTOMGRAPHICS_SIZE_5" value="0.0" type="string"/>
      <att name="NODE_LABEL_WIDTH" value="200.0" type="string"/>
      <att name="NODE_CUSTOMGRAPHICS_SIZE_7" value="0.0" type="string"/>
      <att name="NODE_CUSTOMGRAPHICS_8" value="org.cytoscape.ding.customgraphics.NullCustomGraphics,0,[ Remove Graphics ]," type="string"/>
      <att name="NODE_LABEL" value="TREM1" type="string"/>
      <att name="NODE_CUSTOMGRAPHICS_2" value="org.cytoscape.ding.customgraphics.NullCustomGraphics,0,[ Remove Graphics ]," type="string"/>
      <att name="NODE_BORDER_TRANSPARENCY" value="255" type="string"/>
      <att name="NODE_NESTED_NETWORK_IMAGE_VISIBLE" value="true" type="string"/>
      <att name="NODE_SELECTED" value="false" type="string"/>
      <att name="NODE_SELECTED_PAINT" value="#FFFF00" type="string"/>
      <att name="NODE_LABEL_FONT_FACE" value="Dialog.plain,plain,12" type="string"/>
      <att name="NODE_CUSTOMGRAPHICS_POSITION_1" value="C,C,c,0.00,0.00" type="string"/>
    </graphics>
  </node>
  <node id="1549" label="SIGLEC6">
    <att name="shared name" value="SIGLEC6" type="string"/>
    <att name="name" value="SIGLEC6" type="string"/>
    <att name="selected" value="0" type="boolean"/>
    <att name="isExcludedFromPaths" value="0" type="boolean"/>
    <att name="Matching.Attribute.2" type="list">
      <att name="Matching.Attribute.2" value="SIGLEC6" type="string"/>
    </att>
    <att name="LogFC" value="1.0466" type="real"/>
    <att name="Matching.Attribute" type="list">
      <att name="Matching.Attribute" value="SIGLEC6" type="string"/>
    </att>
    <att name="Matching.Attribute.1" type="list">
      <att name="Matching.Attribute.1" value="SIGLEC6" type="string"/>
    </att>
    <att name="Nature" value="meta-signature" type="string"/>
    <att name="Type" value="gene" type="string"/>
    <att name="isInPath" value="0" type="boolean" cy:hidden="1"/>
    <graphics width="4.0" x="1688.0" w="70.0" outline="#006699" y="1245.0" fill="#FF0033" h="30.0" type="ROUND_RECTANGLE" z="0.0">
      <att name="NODE_TRANSPARENCY" value="255" type="string"/>
      <att name="NODE_CUSTOMGRAPHICS_SIZE_8" value="0.0" type="string"/>
      <att name="NODE_CUSTOMGRAPHICS_POSITION_5" value="C,C,c,0.00,0.00" type="string"/>
      <att name="NODE_LABEL_FONT_SIZE" value="12" type="string"/>
      <att name="NODE_LABEL_TRANSPARENCY" value="255" type="string"/>
      <att name="NODE_CUSTOMGRAPHICS_9" value="org.cytoscape.ding.customgraphics.NullCustomGraphics,0,[ Remove Graphics ]," type="string"/>
      <att name="NODE_CUSTOMGRAPHICS_SIZE_4" value="0.0" type="string"/>
      <att name="NODE_LABEL_COLOR" value="#000000" type="string"/>
      <att name="NODE_CUSTOMGRAPHICS_POSITION_2" value="C,C,c,0.00,0.00" type="string"/>
      <att name="NODE_CUSTOMGRAPHICS_6" value="org.cytoscape.ding.customgraphics.NullCustomGraphics,0,[ Remove Graphics ]," type="string"/>
      <att name="NODE_VISIBLE" value="true" type="string"/>
      <att name="NODE_CUSTOMGRAPHICS_3" value="org.cytoscape.ding.customgraphics.NullCustomGraphics,0,[ Remove Graphics ]," type="string"/>
      <att name="NODE_CUSTOMGRAPHICS_5" value="org.cytoscape.ding.customgraphics.NullCustomGraphics,0,[ Remove Graphics ]," type="string"/>
      <att name="NODE_CUSTOMGRAPHICS_POSITION_4" value="C,C,c,0.00,0.00" type="string"/>
      <att name="NODE_CUSTOMGRAPHICS_POSITION_6" value="C,C,c,0.00,0.00" type="string"/>
      <att name="NODE_CUSTOMGRAPHICS_POSITION_8" value="C,C,c,0.00,0.00" type="string"/>
      <att name="NODE_DEPTH" value="0.0" type="string"/>
      <att name="NODE_CUSTOMGRAPHICS_7" value="org.cytoscape.ding.customgraphics.NullCustomGraphics,0,[ Remove Graphics ]," type="string"/>
      <att name="NODE_LABEL_POSITION" value="C,C,c,0.00,0.00" type="string"/>
      <att name="NODE_CUSTOMGRAPHICS_4" value="org.cytoscape.ding.customgraphics.NullCustomGraphics,0,[ Remove Graphics ]," type="string"/>
      <att name="NODE_CUSTOMGRAPHICS_SIZE_6" value="0.0" type="string"/>
      <att name="NODE_CUSTOMGRAPHICS_SIZE_9" value="0.0" type="string"/>
      <att name="NODE_CUSTOMGRAPHICS_1" value="org.cytoscape.ding.customgraphics.NullCustomGraphics,0,[ Remove Graphics ]," type="string"/>
      <att name="NODE_CUSTOMGRAPHICS_SIZE_2" value="0.0" type="string"/>
      <att name="NODE_BORDER_STROKE" value="SOLID" type="string"/>
      <att name="NODE_CUSTOMGRAPHICS_SIZE_1" value="0.0" type="string"/>
      <att name="NODE_CUSTOMGRAPHICS_POSITION_7" value="C,C,c,0.00,0.00" type="string"/>
      <att name="NODE_CUSTOMGRAPHICS_POSITION_3" value="C,C,c,0.00,0.00" type="string"/>
      <att name="NODE_TOOLTIP" value="" type="string"/>
      <att name="NODE_CUSTOMGRAPHICS_POSITION_9" value="C,C,c,0.00,0.00" type="string"/>
      <att name="NODE_CUSTOMGRAPHICS_SIZE_3" value="0.0" type="string"/>
      <att name="NODE_CUSTOMGRAPHICS_SIZE_5" value="0.0" type="string"/>
      <att name="NODE_LABEL_WIDTH" value="200.0" type="string"/>
      <att name="NODE_CUSTOMGRAPHICS_SIZE_7" value="0.0" type="string"/>
      <att name="NODE_CUSTOMGRAPHICS_8" value="org.cytoscape.ding.customgraphics.NullCustomGraphics,0,[ Remove Graphics ]," type="string"/>
      <att name="NODE_LABEL" value="SIGLEC6" type="string"/>
      <att name="NODE_CUSTOMGRAPHICS_2" value="org.cytoscape.ding.customgraphics.NullCustomGraphics,0,[ Remove Graphics ]," type="string"/>
      <att name="NODE_BORDER_TRANSPARENCY" value="255" type="string"/>
      <att name="NODE_NESTED_NETWORK_IMAGE_VISIBLE" value="true" type="string"/>
      <att name="NODE_SELECTED" value="false" type="string"/>
      <att name="NODE_SELECTED_PAINT" value="#FFFF00" type="string"/>
      <att name="NODE_LABEL_FONT_FACE" value="Dialog.plain,plain,12" type="string"/>
      <att name="NODE_CUSTOMGRAPHICS_POSITION_1" value="C,C,c,0.00,0.00" type="string"/>
    </graphics>
  </node>
  <node id="1548" label="STS">
    <att name="shared name" value="STS" type="string"/>
    <att name="name" value="STS" type="string"/>
    <att name="selected" value="0" type="boolean"/>
    <att name="isExcludedFromPaths" value="0" type="boolean"/>
    <att name="Matching.Attribute.2" type="list">
      <att name="Matching.Attribute.2" value="STS" type="string"/>
    </att>
    <att name="LogFC" value="0.47507" type="real"/>
    <att name="Matching.Attribute" type="list">
      <att name="Matching.Attribute" value="" type="string"/>
    </att>
    <att name="Matching.Attribute.1" type="list">
      <att name="Matching.Attribute.1" value="" type="string"/>
    </att>
    <att name="Nature" value="meta-signature" type="string"/>
    <att name="Type" value="gene" type="string"/>
    <att name="isInPath" value="0" type="boolean" cy:hidden="1"/>
    <graphics width="4.0" x="959.0" w="70.0" outline="#006699" y="1431.0" fill="#FF9999" h="30.0" type="ROUND_RECTANGLE" z="0.0">
      <att name="NODE_TRANSPARENCY" value="255" type="string"/>
      <att name="NODE_CUSTOMGRAPHICS_SIZE_8" value="0.0" type="string"/>
      <att name="NODE_CUSTOMGRAPHICS_POSITION_5" value="C,C,c,0.00,0.00" type="string"/>
      <att name="NODE_LABEL_FONT_SIZE" value="12" type="string"/>
      <att name="NODE_LABEL_TRANSPARENCY" value="255" type="string"/>
      <att name="NODE_CUSTOMGRAPHICS_9" value="org.cytoscape.ding.customgraphics.NullCustomGraphics,0,[ Remove Graphics ]," type="string"/>
      <att name="NODE_CUSTOMGRAPHICS_SIZE_4" value="0.0" type="string"/>
      <att name="NODE_LABEL_COLOR" value="#000000" type="string"/>
      <att name="NODE_CUSTOMGRAPHICS_POSITION_2" value="C,C,c,0.00,0.00" type="string"/>
      <att name="NODE_CUSTOMGRAPHICS_6" value="org.cytoscape.ding.customgraphics.NullCustomGraphics,0,[ Remove Graphics ]," type="string"/>
      <att name="NODE_VISIBLE" value="true" type="string"/>
      <att name="NODE_CUSTOMGRAPHICS_3" value="org.cytoscape.ding.customgraphics.NullCustomGraphics,0,[ Remove Graphics ]," type="string"/>
      <att name="NODE_CUSTOMGRAPHICS_5" value="org.cytoscape.ding.customgraphics.NullCustomGraphics,0,[ Remove Graphics ]," type="string"/>
      <att name="NODE_CUSTOMGRAPHICS_POSITION_4" value="C,C,c,0.00,0.00" type="string"/>
      <att name="NODE_CUSTOMGRAPHICS_POSITION_6" value="C,C,c,0.00,0.00" type="string"/>
      <att name="NODE_CUSTOMGRAPHICS_POSITION_8" value="C,C,c,0.00,0.00" type="string"/>
      <att name="NODE_DEPTH" value="0.0" type="string"/>
      <att name="NODE_CUSTOMGRAPHICS_7" value="org.cytoscape.ding.customgraphics.NullCustomGraphics,0,[ Remove Graphics ]," type="string"/>
      <att name="NODE_LABEL_POSITION" value="C,C,c,0.00,0.00" type="string"/>
      <att name="NODE_CUSTOMGRAPHICS_4" value="org.cytoscape.ding.customgraphics.NullCustomGraphics,0,[ Remove Graphics ]," type="string"/>
      <att name="NODE_CUSTOMGRAPHICS_SIZE_6" value="0.0" type="string"/>
      <att name="NODE_CUSTOMGRAPHICS_SIZE_9" value="0.0" type="string"/>
      <att name="NODE_CUSTOMGRAPHICS_1" value="org.cytoscape.ding.customgraphics.NullCustomGraphics,0,[ Remove Graphics ]," type="string"/>
      <att name="NODE_CUSTOMGRAPHICS_SIZE_2" value="0.0" type="string"/>
      <att name="NODE_BORDER_STROKE" value="SOLID" type="string"/>
      <att name="NODE_CUSTOMGRAPHICS_SIZE_1" value="0.0" type="string"/>
      <att name="NODE_CUSTOMGRAPHICS_POSITION_7" value="C,C,c,0.00,0.00" type="string"/>
      <att name="NODE_CUSTOMGRAPHICS_POSITION_3" value="C,C,c,0.00,0.00" type="string"/>
      <att name="NODE_TOOLTIP" value="" type="string"/>
      <att name="NODE_CUSTOMGRAPHICS_POSITION_9" value="C,C,c,0.00,0.00" type="string"/>
      <att name="NODE_CUSTOMGRAPHICS_SIZE_3" value="0.0" type="string"/>
      <att name="NODE_CUSTOMGRAPHICS_SIZE_5" value="0.0" type="string"/>
      <att name="NODE_LABEL_WIDTH" value="200.0" type="string"/>
      <att name="NODE_CUSTOMGRAPHICS_SIZE_7" value="0.0" type="string"/>
      <att name="NODE_CUSTOMGRAPHICS_8" value="org.cytoscape.ding.customgraphics.NullCustomGraphics,0,[ Remove Graphics ]," type="string"/>
      <att name="NODE_LABEL" value="STS" type="string"/>
      <att name="NODE_CUSTOMGRAPHICS_2" value="org.cytoscape.ding.customgraphics.NullCustomGraphics,0,[ Remove Graphics ]," type="string"/>
      <att name="NODE_BORDER_TRANSPARENCY" value="255" type="string"/>
      <att name="NODE_NESTED_NETWORK_IMAGE_VISIBLE" value="true" type="string"/>
      <att name="NODE_SELECTED" value="false" type="string"/>
      <att name="NODE_SELECTED_PAINT" value="#FFFF00" type="string"/>
      <att name="NODE_LABEL_FONT_FACE" value="Dialog.plain,plain,12" type="string"/>
      <att name="NODE_CUSTOMGRAPHICS_POSITION_1" value="C,C,c,0.00,0.00" type="string"/>
    </graphics>
  </node>
  <node id="1547" label="CYP2J2">
    <att name="shared name" value="CYP2J2" type="string"/>
    <att name="name" value="CYP2J2" type="string"/>
    <att name="selected" value="0" type="boolean"/>
    <att name="isExcludedFromPaths" value="0" type="boolean"/>
    <att name="Matching.Attribute.2" type="list">
      <att name="Matching.Attribute.2" value="CYP2J2" type="string"/>
    </att>
    <att name="LogFC" value="0.54796" type="real"/>
    <att name="Matching.Attribute" type="list">
      <att name="Matching.Attribute" value="CYP2J2" type="string"/>
    </att>
    <att name="Matching.Attribute.1" type="list">
      <att name="Matching.Attribute.1" value="CYP2J2" type="string"/>
    </att>
    <att name="Nature" value="meta-signature" type="string"/>
    <att name="Type" value="gene" type="string"/>
    <att name="isInPath" value="0" type="boolean" cy:hidden="1"/>
    <graphics width="4.0" x="1646.0" w="70.0" outline="#006699" y="1271.0" fill="#FF0033" h="30.0" type="ROUND_RECTANGLE" z="0.0">
      <att name="NODE_TRANSPARENCY" value="255" type="string"/>
      <att name="NODE_CUSTOMGRAPHICS_SIZE_8" value="0.0" type="string"/>
      <att name="NODE_CUSTOMGRAPHICS_POSITION_5" value="C,C,c,0.00,0.00" type="string"/>
      <att name="NODE_LABEL_FONT_SIZE" value="12" type="string"/>
      <att name="NODE_LABEL_TRANSPARENCY" value="255" type="string"/>
      <att name="NODE_CUSTOMGRAPHICS_9" value="org.cytoscape.ding.customgraphics.NullCustomGraphics,0,[ Remove Graphics ]," type="string"/>
      <att name="NODE_CUSTOMGRAPHICS_SIZE_4" value="0.0" type="string"/>
      <att name="NODE_LABEL_COLOR" value="#000000" type="string"/>
      <att name="NODE_CUSTOMGRAPHICS_POSITION_2" value="C,C,c,0.00,0.00" type="string"/>
      <att name="NODE_CUSTOMGRAPHICS_6" value="org.cytoscape.ding.customgraphics.NullCustomGraphics,0,[ Remove Graphics ]," type="string"/>
      <att name="NODE_VISIBLE" value="true" type="string"/>
      <att name="NODE_CUSTOMGRAPHICS_3" value="org.cytoscape.ding.customgraphics.NullCustomGraphics,0,[ Remove Graphics ]," type="string"/>
      <att name="NODE_CUSTOMGRAPHICS_5" value="org.cytoscape.ding.customgraphics.NullCustomGraphics,0,[ Remove Graphics ]," type="string"/>
      <att name="NODE_CUSTOMGRAPHICS_POSITION_4" value="C,C,c,0.00,0.00" type="string"/>
      <att name="NODE_CUSTOMGRAPHICS_POSITION_6" value="C,C,c,0.00,0.00" type="string"/>
      <att name="NODE_CUSTOMGRAPHICS_POSITION_8" value="C,C,c,0.00,0.00" type="string"/>
      <att name="NODE_DEPTH" value="0.0" type="string"/>
      <att name="NODE_CUSTOMGRAPHICS_7" value="org.cytoscape.ding.customgraphics.NullCustomGraphics,0,[ Remove Graphics ]," type="string"/>
      <att name="NODE_LABEL_POSITION" value="C,C,c,0.00,0.00" type="string"/>
      <att name="NODE_CUSTOMGRAPHICS_4" value="org.cytoscape.ding.customgraphics.NullCustomGraphics,0,[ Remove Graphics ]," type="string"/>
      <att name="NODE_CUSTOMGRAPHICS_SIZE_6" value="0.0" type="string"/>
      <att name="NODE_CUSTOMGRAPHICS_SIZE_9" value="0.0" type="string"/>
      <att name="NODE_CUSTOMGRAPHICS_1" value="org.cytoscape.ding.customgraphics.NullCustomGraphics,0,[ Remove Graphics ]," type="string"/>
      <att name="NODE_CUSTOMGRAPHICS_SIZE_2" value="0.0" type="string"/>
      <att name="NODE_BORDER_STROKE" value="SOLID" type="string"/>
      <att name="NODE_CUSTOMGRAPHICS_SIZE_1" value="0.0" type="string"/>
      <att name="NODE_CUSTOMGRAPHICS_POSITION_7" value="C,C,c,0.00,0.00" type="string"/>
      <att name="NODE_CUSTOMGRAPHICS_POSITION_3" value="C,C,c,0.00,0.00" type="string"/>
      <att name="NODE_TOOLTIP" value="" type="string"/>
      <att name="NODE_CUSTOMGRAPHICS_POSITION_9" value="C,C,c,0.00,0.00" type="string"/>
      <att name="NODE_CUSTOMGRAPHICS_SIZE_3" value="0.0" type="string"/>
      <att name="NODE_CUSTOMGRAPHICS_SIZE_5" value="0.0" type="string"/>
      <att name="NODE_LABEL_WIDTH" value="200.0" type="string"/>
      <att name="NODE_CUSTOMGRAPHICS_SIZE_7" value="0.0" type="string"/>
      <att name="NODE_CUSTOMGRAPHICS_8" value="org.cytoscape.ding.customgraphics.NullCustomGraphics,0,[ Remove Graphics ]," type="string"/>
      <att name="NODE_LABEL" value="CYP2J2" type="string"/>
      <att name="NODE_CUSTOMGRAPHICS_2" value="org.cytoscape.ding.customgraphics.NullCustomGraphics,0,[ Remove Graphics ]," type="string"/>
      <att name="NODE_BORDER_TRANSPARENCY" value="255" type="string"/>
      <att name="NODE_NESTED_NETWORK_IMAGE_VISIBLE" value="true" type="string"/>
      <att name="NODE_SELECTED" value="false" type="string"/>
      <att name="NODE_SELECTED_PAINT" value="#FFFF00" type="string"/>
      <att name="NODE_LABEL_FONT_FACE" value="Dialog.plain,plain,12" type="string"/>
      <att name="NODE_CUSTOMGRAPHICS_POSITION_1" value="C,C,c,0.00,0.00" type="string"/>
    </graphics>
  </node>
  <node id="1546" label="DSCR4">
    <att name="shared name" value="DSCR4" type="string"/>
    <att name="name" value="DSCR4" type="string"/>
    <att name="selected" value="0" type="boolean"/>
    <att name="isExcludedFromPaths" value="0" type="boolean"/>
    <att name="Matching.Attribute.2" type="list">
      <att name="Matching.Attribute.2" value="DSCR4" type="string"/>
    </att>
    <att name="LogFC" value="0.38609" type="real"/>
    <att name="Matching.Attribute" type="list">
      <att name="Matching.Attribute" value="" type="string"/>
    </att>
    <att name="Matching.Attribute.1" type="list">
      <att name="Matching.Attribute.1" value="" type="string"/>
    </att>
    <att name="Nature" value="meta-signature" type="string"/>
    <att name="Type" value="gene" type="string"/>
    <att name="isInPath" value="0" type="boolean" cy:hidden="1"/>
    <graphics width="4.0" x="1276.0" w="70.0" outline="#006699" y="1411.0" fill="#FF9999" h="30.0" type="ROUND_RECTANGLE" z="0.0">
      <att name="NODE_TRANSPARENCY" value="255" type="string"/>
      <att name="NODE_CUSTOMGRAPHICS_SIZE_8" value="0.0" type="string"/>
      <att name="NODE_CUSTOMGRAPHICS_POSITION_5" value="C,C,c,0.00,0.00" type="string"/>
      <att name="NODE_LABEL_FONT_SIZE" value="12" type="string"/>
      <att name="NODE_LABEL_TRANSPARENCY" value="255" type="string"/>
      <att name="NODE_CUSTOMGRAPHICS_9" value="org.cytoscape.ding.customgraphics.NullCustomGraphics,0,[ Remove Graphics ]," type="string"/>
      <att name="NODE_CUSTOMGRAPHICS_SIZE_4" value="0.0" type="string"/>
      <att name="NODE_LABEL_COLOR" value="#000000" type="string"/>
      <att name="NODE_CUSTOMGRAPHICS_POSITION_2" value="C,C,c,0.00,0.00" type="string"/>
      <att name="NODE_CUSTOMGRAPHICS_6" value="org.cytoscape.ding.customgraphics.NullCustomGraphics,0,[ Remove Graphics ]," type="string"/>
      <att name="NODE_VISIBLE" value="true" type="string"/>
      <att name="NODE_CUSTOMGRAPHICS_3" value="org.cytoscape.ding.customgraphics.NullCustomGraphics,0,[ Remove Graphics ]," type="string"/>
      <att name="NODE_CUSTOMGRAPHICS_5" value="org.cytoscape.ding.customgraphics.NullCustomGraphics,0,[ Remove Graphics ]," type="string"/>
      <att name="NODE_CUSTOMGRAPHICS_POSITION_4" value="C,C,c,0.00,0.00" type="string"/>
      <att name="NODE_CUSTOMGRAPHICS_POSITION_6" value="C,C,c,0.00,0.00" type="string"/>
      <att name="NODE_CUSTOMGRAPHICS_POSITION_8" value="C,C,c,0.00,0.00" type="string"/>
      <att name="NODE_DEPTH" value="0.0" type="string"/>
      <att name="NODE_CUSTOMGRAPHICS_7" value="org.cytoscape.ding.customgraphics.NullCustomGraphics,0,[ Remove Graphics ]," type="string"/>
      <att name="NODE_LABEL_POSITION" value="C,C,c,0.00,0.00" type="string"/>
      <att name="NODE_CUSTOMGRAPHICS_4" value="org.cytoscape.ding.customgraphics.NullCustomGraphics,0,[ Remove Graphics ]," type="string"/>
      <att name="NODE_CUSTOMGRAPHICS_SIZE_6" value="0.0" type="string"/>
      <att name="NODE_CUSTOMGRAPHICS_SIZE_9" value="0.0" type="string"/>
      <att name="NODE_CUSTOMGRAPHICS_1" value="org.cytoscape.ding.customgraphics.NullCustomGraphics,0,[ Remove Graphics ]," type="string"/>
      <att name="NODE_CUSTOMGRAPHICS_SIZE_2" value="0.0" type="string"/>
      <att name="NODE_BORDER_STROKE" value="SOLID" type="string"/>
      <att name="NODE_CUSTOMGRAPHICS_SIZE_1" value="0.0" type="string"/>
      <att name="NODE_CUSTOMGRAPHICS_POSITION_7" value="C,C,c,0.00,0.00" type="string"/>
      <att name="NODE_CUSTOMGRAPHICS_POSITION_3" value="C,C,c,0.00,0.00" type="string"/>
      <att name="NODE_TOOLTIP" value="" type="string"/>
      <att name="NODE_CUSTOMGRAPHICS_POSITION_9" value="C,C,c,0.00,0.00" type="string"/>
      <att name="NODE_CUSTOMGRAPHICS_SIZE_3" value="0.0" type="string"/>
      <att name="NODE_CUSTOMGRAPHICS_SIZE_5" value="0.0" type="string"/>
      <att name="NODE_LABEL_WIDTH" value="200.0" type="string"/>
      <att name="NODE_CUSTOMGRAPHICS_SIZE_7" value="0.0" type="string"/>
      <att name="NODE_CUSTOMGRAPHICS_8" value="org.cytoscape.ding.customgraphics.NullCustomGraphics,0,[ Remove Graphics ]," type="string"/>
      <att name="NODE_LABEL" value="DSCR4" type="string"/>
      <att name="NODE_CUSTOMGRAPHICS_2" value="org.cytoscape.ding.customgraphics.NullCustomGraphics,0,[ Remove Graphics ]," type="string"/>
      <att name="NODE_BORDER_TRANSPARENCY" value="255" type="string"/>
      <att name="NODE_NESTED_NETWORK_IMAGE_VISIBLE" value="true" type="string"/>
      <att name="NODE_SELECTED" value="false" type="string"/>
      <att name="NODE_SELECTED_PAINT" value="#FFFF00" type="string"/>
      <att name="NODE_LABEL_FONT_FACE" value="Dialog.plain,plain,12" type="string"/>
      <att name="NODE_CUSTOMGRAPHICS_POSITION_1" value="C,C,c,0.00,0.00" type="string"/>
    </graphics>
  </node>
  <node id="1545" label="CDCP1">
    <att name="shared name" value="CDCP1" type="string"/>
    <att name="name" value="CDCP1" type="string"/>
    <att name="selected" value="0" type="boolean"/>
    <att name="isExcludedFromPaths" value="0" type="boolean"/>
    <att name="Matching.Attribute.2" type="list">
      <att name="Matching.Attribute.2" value="CDCP1" type="string"/>
    </att>
    <att name="LogFC" value="0.45953" type="real"/>
    <att name="Matching.Attribute" type="list">
      <att name="Matching.Attribute" value="CDCP1" type="string"/>
    </att>
    <att name="Matching.Attribute.1" type="list">
      <att name="Matching.Attribute.1" value="CDCP1" type="string"/>
    </att>
    <att name="Nature" value="meta-signature" type="string"/>
    <att name="Type" value="gene" type="string"/>
    <att name="isInPath" value="0" type="boolean" cy:hidden="1"/>
    <graphics width="4.0" x="1493.0" w="70.0" outline="#006699" y="1468.0" fill="#FF9999" h="30.0" type="ROUND_RECTANGLE" z="0.0">
      <att name="NODE_TRANSPARENCY" value="255" type="string"/>
      <att name="NODE_CUSTOMGRAPHICS_SIZE_8" value="0.0" type="string"/>
      <att name="NODE_CUSTOMGRAPHICS_POSITION_5" value="C,C,c,0.00,0.00" type="string"/>
      <att name="NODE_LABEL_FONT_SIZE" value="12" type="string"/>
      <att name="NODE_LABEL_TRANSPARENCY" value="255" type="string"/>
      <att name="NODE_CUSTOMGRAPHICS_9" value="org.cytoscape.ding.customgraphics.NullCustomGraphics,0,[ Remove Graphics ]," type="string"/>
      <att name="NODE_CUSTOMGRAPHICS_SIZE_4" value="0.0" type="string"/>
      <att name="NODE_LABEL_COLOR" value="#000000" type="string"/>
      <att name="NODE_CUSTOMGRAPHICS_POSITION_2" value="C,C,c,0.00,0.00" type="string"/>
      <att name="NODE_CUSTOMGRAPHICS_6" value="org.cytoscape.ding.customgraphics.NullCustomGraphics,0,[ Remove Graphics ]," type="string"/>
      <att name="NODE_VISIBLE" value="true" type="string"/>
      <att name="NODE_CUSTOMGRAPHICS_3" value="org.cytoscape.ding.customgraphics.NullCustomGraphics,0,[ Remove Graphics ]," type="string"/>
      <att name="NODE_CUSTOMGRAPHICS_5" value="org.cytoscape.ding.customgraphics.NullCustomGraphics,0,[ Remove Graphics ]," type="string"/>
      <att name="NODE_CUSTOMGRAPHICS_POSITION_4" value="C,C,c,0.00,0.00" type="string"/>
      <att name="NODE_CUSTOMGRAPHICS_POSITION_6" value="C,C,c,0.00,0.00" type="string"/>
      <att name="NODE_CUSTOMGRAPHICS_POSITION_8" value="C,C,c,0.00,0.00" type="string"/>
      <att name="NODE_DEPTH" value="0.0" type="string"/>
      <att name="NODE_CUSTOMGRAPHICS_7" value="org.cytoscape.ding.customgraphics.NullCustomGraphics,0,[ Remove Graphics ]," type="string"/>
      <att name="NODE_LABEL_POSITION" value="C,C,c,0.00,0.00" type="string"/>
      <att name="NODE_CUSTOMGRAPHICS_4" value="org.cytoscape.ding.customgraphics.NullCustomGraphics,0,[ Remove Graphics ]," type="string"/>
      <att name="NODE_CUSTOMGRAPHICS_SIZE_6" value="0.0" type="string"/>
      <att name="NODE_CUSTOMGRAPHICS_SIZE_9" value="0.0" type="string"/>
      <att name="NODE_CUSTOMGRAPHICS_1" value="org.cytoscape.ding.customgraphics.NullCustomGraphics,0,[ Remove Graphics ]," type="string"/>
      <att name="NODE_CUSTOMGRAPHICS_SIZE_2" value="0.0" type="string"/>
      <att name="NODE_BORDER_STROKE" value="SOLID" type="string"/>
      <att name="NODE_CUSTOMGRAPHICS_SIZE_1" value="0.0" type="string"/>
      <att name="NODE_CUSTOMGRAPHICS_POSITION_7" value="C,C,c,0.00,0.00" type="string"/>
      <att name="NODE_CUSTOMGRAPHICS_POSITION_3" value="C,C,c,0.00,0.00" type="string"/>
      <att name="NODE_TOOLTIP" value="" type="string"/>
      <att name="NODE_CUSTOMGRAPHICS_POSITION_9" value="C,C,c,0.00,0.00" type="string"/>
      <att name="NODE_CUSTOMGRAPHICS_SIZE_3" value="0.0" type="string"/>
      <att name="NODE_CUSTOMGRAPHICS_SIZE_5" value="0.0" type="string"/>
      <att name="NODE_LABEL_WIDTH" value="200.0" type="string"/>
      <att name="NODE_CUSTOMGRAPHICS_SIZE_7" value="0.0" type="string"/>
      <att name="NODE_CUSTOMGRAPHICS_8" value="org.cytoscape.ding.customgraphics.NullCustomGraphics,0,[ Remove Graphics ]," type="string"/>
      <att name="NODE_LABEL" value="CDCP1" type="string"/>
      <att name="NODE_CUSTOMGRAPHICS_2" value="org.cytoscape.ding.customgraphics.NullCustomGraphics,0,[ Remove Graphics ]," type="string"/>
      <att name="NODE_BORDER_TRANSPARENCY" value="255" type="string"/>
      <att name="NODE_NESTED_NETWORK_IMAGE_VISIBLE" value="true" type="string"/>
      <att name="NODE_SELECTED" value="false" type="string"/>
      <att name="NODE_SELECTED_PAINT" value="#FFFF00" type="string"/>
      <att name="NODE_LABEL_FONT_FACE" value="Dialog.plain,plain,12" type="string"/>
      <att name="NODE_CUSTOMGRAPHICS_POSITION_1" value="C,C,c,0.00,0.00" type="string"/>
    </graphics>
  </node>
  <node id="1544" label="VSIG4">
    <att name="shared name" value="VSIG4" type="string"/>
    <att name="name" value="VSIG4" type="string"/>
    <att name="selected" value="0" type="boolean"/>
    <att name="isExcludedFromPaths" value="0" type="boolean"/>
    <att name="Matching.Attribute.2" type="list">
      <att name="Matching.Attribute.2" value="VSIG4" type="string"/>
    </att>
    <att name="LogFC" value="-0.5195" type="real"/>
    <att name="Matching.Attribute" type="list">
      <att name="Matching.Attribute" value="VSIG4" type="string"/>
    </att>
    <att name="Matching.Attribute.1" type="list">
      <att name="Matching.Attribute.1" value="VSIG4" type="string"/>
    </att>
    <att name="Nature" value="meta-signature" type="string"/>
    <att name="Type" value="gene" type="string"/>
    <att name="isInPath" value="0" type="boolean" cy:hidden="1"/>
    <graphics width="4.0" x="905.5" w="70.0" outline="#006699" y="1387.0" fill="#00CCFF" h="30.0" type="ROUND_RECTANGLE" z="0.0">
      <att name="NODE_TRANSPARENCY" value="255" type="string"/>
      <att name="NODE_CUSTOMGRAPHICS_SIZE_8" value="0.0" type="string"/>
      <att name="NODE_CUSTOMGRAPHICS_POSITION_5" value="C,C,c,0.00,0.00" type="string"/>
      <att name="NODE_LABEL_FONT_SIZE" value="12" type="string"/>
      <att name="NODE_LABEL_TRANSPARENCY" value="255" type="string"/>
      <att name="NODE_CUSTOMGRAPHICS_9" value="org.cytoscape.ding.customgraphics.NullCustomGraphics,0,[ Remove Graphics ]," type="string"/>
      <att name="NODE_CUSTOMGRAPHICS_SIZE_4" value="0.0" type="string"/>
      <att name="NODE_LABEL_COLOR" value="#000000" type="string"/>
      <att name="NODE_CUSTOMGRAPHICS_POSITION_2" value="C,C,c,0.00,0.00" type="string"/>
      <att name="NODE_CUSTOMGRAPHICS_6" value="org.cytoscape.ding.customgraphics.NullCustomGraphics,0,[ Remove Graphics ]," type="string"/>
      <att name="NODE_VISIBLE" value="true" type="string"/>
      <att name="NODE_CUSTOMGRAPHICS_3" value="org.cytoscape.ding.customgraphics.NullCustomGraphics,0,[ Remove Graphics ]," type="string"/>
      <att name="NODE_CUSTOMGRAPHICS_5" value="org.cytoscape.ding.customgraphics.NullCustomGraphics,0,[ Remove Graphics ]," type="string"/>
      <att name="NODE_CUSTOMGRAPHICS_POSITION_4" value="C,C,c,0.00,0.00" type="string"/>
      <att name="NODE_CUSTOMGRAPHICS_POSITION_6" value="C,C,c,0.00,0.00" type="string"/>
      <att name="NODE_CUSTOMGRAPHICS_POSITION_8" value="C,C,c,0.00,0.00" type="string"/>
      <att name="NODE_DEPTH" value="0.0" type="string"/>
      <att name="NODE_CUSTOMGRAPHICS_7" value="org.cytoscape.ding.customgraphics.NullCustomGraphics,0,[ Remove Graphics ]," type="string"/>
      <att name="NODE_LABEL_POSITION" value="C,C,c,0.00,0.00" type="string"/>
      <att name="NODE_CUSTOMGRAPHICS_4" value="org.cytoscape.ding.customgraphics.NullCustomGraphics,0,[ Remove Graphics ]," type="string"/>
      <att name="NODE_CUSTOMGRAPHICS_SIZE_6" value="0.0" type="string"/>
      <att name="NODE_CUSTOMGRAPHICS_SIZE_9" value="0.0" type="string"/>
      <att name="NODE_CUSTOMGRAPHICS_1" value="org.cytoscape.ding.customgraphics.NullCustomGraphics,0,[ Remove Graphics ]," type="string"/>
      <att name="NODE_CUSTOMGRAPHICS_SIZE_2" value="0.0" type="string"/>
      <att name="NODE_BORDER_STROKE" value="SOLID" type="string"/>
      <att name="NODE_CUSTOMGRAPHICS_SIZE_1" value="0.0" type="string"/>
      <att name="NODE_CUSTOMGRAPHICS_POSITION_7" value="C,C,c,0.00,0.00" type="string"/>
      <att name="NODE_CUSTOMGRAPHICS_POSITION_3" value="C,C,c,0.00,0.00" type="string"/>
      <att name="NODE_TOOLTIP" value="" type="string"/>
      <att name="NODE_CUSTOMGRAPHICS_POSITION_9" value="C,C,c,0.00,0.00" type="string"/>
      <att name="NODE_CUSTOMGRAPHICS_SIZE_3" value="0.0" type="string"/>
      <att name="NODE_CUSTOMGRAPHICS_SIZE_5" value="0.0" type="string"/>
      <att name="NODE_LABEL_WIDTH" value="200.0" type="string"/>
      <att name="NODE_CUSTOMGRAPHICS_SIZE_7" value="0.0" type="string"/>
      <att name="NODE_CUSTOMGRAPHICS_8" value="org.cytoscape.ding.customgraphics.NullCustomGraphics,0,[ Remove Graphics ]," type="string"/>
      <att name="NODE_LABEL" value="VSIG4" type="string"/>
      <att name="NODE_CUSTOMGRAPHICS_2" value="org.cytoscape.ding.customgraphics.NullCustomGraphics,0,[ Remove Graphics ]," type="string"/>
      <att name="NODE_BORDER_TRANSPARENCY" value="255" type="string"/>
      <att name="NODE_NESTED_NETWORK_IMAGE_VISIBLE" value="true" type="string"/>
      <att name="NODE_SELECTED" value="false" type="string"/>
      <att name="NODE_SELECTED_PAINT" value="#FFFF00" type="string"/>
      <att name="NODE_LABEL_FONT_FACE" value="Dialog.plain,plain,12" type="string"/>
      <att name="NODE_CUSTOMGRAPHICS_POSITION_1" value="C,C,c,0.00,0.00" type="string"/>
    </graphics>
  </node>
  <node id="1543" label="CYTL1">
    <att name="shared name" value="CYTL1" type="string"/>
    <att name="name" value="CYTL1" type="string"/>
    <att name="selected" value="0" type="boolean"/>
    <att name="isExcludedFromPaths" value="0" type="boolean"/>
    <att name="Matching.Attribute.2" type="list">
      <att name="Matching.Attribute.2" value="CYTL1" type="string"/>
    </att>
    <att name="LogFC" value="-0.44256" type="real"/>
    <att name="Matching.Attribute" type="list">
      <att name="Matching.Attribute" value="" type="string"/>
    </att>
    <att name="Matching.Attribute.1" type="list">
      <att name="Matching.Attribute.1" value="" type="string"/>
    </att>
    <att name="Nature" value="meta-signature" type="string"/>
    <att name="Type" value="gene" type="string"/>
    <att name="isInPath" value="0" type="boolean" cy:hidden="1"/>
    <graphics width="4.0" x="1016.0" w="70.0" outline="#006699" y="945.0" fill="#66FFFF" h="30.0" type="ROUND_RECTANGLE" z="0.0">
      <att name="NODE_TRANSPARENCY" value="255" type="string"/>
      <att name="NODE_CUSTOMGRAPHICS_SIZE_8" value="0.0" type="string"/>
      <att name="NODE_CUSTOMGRAPHICS_POSITION_5" value="C,C,c,0.00,0.00" type="string"/>
      <att name="NODE_LABEL_FONT_SIZE" value="12" type="string"/>
      <att name="NODE_LABEL_TRANSPARENCY" value="255" type="string"/>
      <att name="NODE_CUSTOMGRAPHICS_9" value="org.cytoscape.ding.customgraphics.NullCustomGraphics,0,[ Remove Graphics ]," type="string"/>
      <att name="NODE_CUSTOMGRAPHICS_SIZE_4" value="0.0" type="string"/>
      <att name="NODE_LABEL_COLOR" value="#000000" type="string"/>
      <att name="NODE_CUSTOMGRAPHICS_POSITION_2" value="C,C,c,0.00,0.00" type="string"/>
      <att name="NODE_CUSTOMGRAPHICS_6" value="org.cytoscape.ding.customgraphics.NullCustomGraphics,0,[ Remove Graphics ]," type="string"/>
      <att name="NODE_VISIBLE" value="true" type="string"/>
      <att name="NODE_CUSTOMGRAPHICS_3" value="org.cytoscape.ding.customgraphics.NullCustomGraphics,0,[ Remove Graphics ]," type="string"/>
      <att name="NODE_CUSTOMGRAPHICS_5" value="org.cytoscape.ding.customgraphics.NullCustomGraphics,0,[ Remove Graphics ]," type="string"/>
      <att name="NODE_CUSTOMGRAPHICS_POSITION_4" value="C,C,c,0.00,0.00" type="string"/>
      <att name="NODE_CUSTOMGRAPHICS_POSITION_6" value="C,C,c,0.00,0.00" type="string"/>
      <att name="NODE_CUSTOMGRAPHICS_POSITION_8" value="C,C,c,0.00,0.00" type="string"/>
      <att name="NODE_DEPTH" value="0.0" type="string"/>
      <att name="NODE_CUSTOMGRAPHICS_7" value="org.cytoscape.ding.customgraphics.NullCustomGraphics,0,[ Remove Graphics ]," type="string"/>
      <att name="NODE_LABEL_POSITION" value="C,C,c,0.00,0.00" type="string"/>
      <att name="NODE_CUSTOMGRAPHICS_4" value="org.cytoscape.ding.customgraphics.NullCustomGraphics,0,[ Remove Graphics ]," type="string"/>
      <att name="NODE_CUSTOMGRAPHICS_SIZE_6" value="0.0" type="string"/>
      <att name="NODE_CUSTOMGRAPHICS_SIZE_9" value="0.0" type="string"/>
      <att name="NODE_CUSTOMGRAPHICS_1" value="org.cytoscape.ding.customgraphics.NullCustomGraphics,0,[ Remove Graphics ]," type="string"/>
      <att name="NODE_CUSTOMGRAPHICS_SIZE_2" value="0.0" type="string"/>
      <att name="NODE_BORDER_STROKE" value="SOLID" type="string"/>
      <att name="NODE_CUSTOMGRAPHICS_SIZE_1" value="0.0" type="string"/>
      <att name="NODE_CUSTOMGRAPHICS_POSITION_7" value="C,C,c,0.00,0.00" type="string"/>
      <att name="NODE_CUSTOMGRAPHICS_POSITION_3" value="C,C,c,0.00,0.00" type="string"/>
      <att name="NODE_TOOLTIP" value="" type="string"/>
      <att name="NODE_CUSTOMGRAPHICS_POSITION_9" value="C,C,c,0.00,0.00" type="string"/>
      <att name="NODE_CUSTOMGRAPHICS_SIZE_3" value="0.0" type="string"/>
      <att name="NODE_CUSTOMGRAPHICS_SIZE_5" value="0.0" type="string"/>
      <att name="NODE_LABEL_WIDTH" value="200.0" type="string"/>
      <att name="NODE_CUSTOMGRAPHICS_SIZE_7" value="0.0" type="string"/>
      <att name="NODE_CUSTOMGRAPHICS_8" value="org.cytoscape.ding.customgraphics.NullCustomGraphics,0,[ Remove Graphics ]," type="string"/>
      <att name="NODE_LABEL" value="CYTL1" type="string"/>
      <att name="NODE_CUSTOMGRAPHICS_2" value="org.cytoscape.ding.customgraphics.NullCustomGraphics,0,[ Remove Graphics ]," type="string"/>
      <att name="NODE_BORDER_TRANSPARENCY" value="255" type="string"/>
      <att name="NODE_NESTED_NETWORK_IMAGE_VISIBLE" value="true" type="string"/>
      <att name="NODE_SELECTED" value="false" type="string"/>
      <att name="NODE_SELECTED_PAINT" value="#FFFF00" type="string"/>
      <att name="NODE_LABEL_FONT_FACE" value="Dialog.plain,plain,12" type="string"/>
      <att name="NODE_CUSTOMGRAPHICS_POSITION_1" value="C,C,c,0.00,0.00" type="string"/>
    </graphics>
  </node>
  <node id="1542" label="GSTA3">
    <att name="shared name" value="GSTA3" type="string"/>
    <att name="name" value="GSTA3" type="string"/>
    <att name="selected" value="0" type="boolean"/>
    <att name="isExcludedFromPaths" value="0" type="boolean"/>
    <att name="Matching.Attribute.2" type="list">
      <att name="Matching.Attribute.2" value="GSTA3" type="string"/>
    </att>
    <att name="LogFC" value="-0.36858" type="real"/>
    <att name="Matching.Attribute" type="list">
      <att name="Matching.Attribute" value="" type="string"/>
    </att>
    <att name="Matching.Attribute.1" type="list">
      <att name="Matching.Attribute.1" value="" type="string"/>
    </att>
    <att name="Nature" value="meta-signature" type="string"/>
    <att name="Type" value="gene" type="string"/>
    <att name="isInPath" value="0" type="boolean" cy:hidden="1"/>
    <graphics width="4.0" x="765.0" w="70.0" outline="#006699" y="1193.0" fill="#66FFFF" h="30.0" type="ROUND_RECTANGLE" z="0.0">
      <att name="NODE_TRANSPARENCY" value="255" type="string"/>
      <att name="NODE_CUSTOMGRAPHICS_SIZE_8" value="0.0" type="string"/>
      <att name="NODE_CUSTOMGRAPHICS_POSITION_5" value="C,C,c,0.00,0.00" type="string"/>
      <att name="NODE_LABEL_FONT_SIZE" value="12" type="string"/>
      <att name="NODE_LABEL_TRANSPARENCY" value="255" type="string"/>
      <att name="NODE_CUSTOMGRAPHICS_9" value="org.cytoscape.ding.customgraphics.NullCustomGraphics,0,[ Remove Graphics ]," type="string"/>
      <att name="NODE_CUSTOMGRAPHICS_SIZE_4" value="0.0" type="string"/>
      <att name="NODE_LABEL_COLOR" value="#000000" type="string"/>
      <att name="NODE_CUSTOMGRAPHICS_POSITION_2" value="C,C,c,0.00,0.00" type="string"/>
      <att name="NODE_CUSTOMGRAPHICS_6" value="org.cytoscape.ding.customgraphics.NullCustomGraphics,0,[ Remove Graphics ]," type="string"/>
      <att name="NODE_VISIBLE" value="true" type="string"/>
      <att name="NODE_CUSTOMGRAPHICS_3" value="org.cytoscape.ding.customgraphics.NullCustomGraphics,0,[ Remove Graphics ]," type="string"/>
      <att name="NODE_CUSTOMGRAPHICS_5" value="org.cytoscape.ding.customgraphics.NullCustomGraphics,0,[ Remove Graphics ]," type="string"/>
      <att name="NODE_CUSTOMGRAPHICS_POSITION_4" value="C,C,c,0.00,0.00" type="string"/>
      <att name="NODE_CUSTOMGRAPHICS_POSITION_6" value="C,C,c,0.00,0.00" type="string"/>
      <att name="NODE_CUSTOMGRAPHICS_POSITION_8" value="C,C,c,0.00,0.00" type="string"/>
      <att name="NODE_DEPTH" value="0.0" type="string"/>
      <att name="NODE_CUSTOMGRAPHICS_7" value="org.cytoscape.ding.customgraphics.NullCustomGraphics,0,[ Remove Graphics ]," type="string"/>
      <att name="NODE_LABEL_POSITION" value="C,C,c,0.00,0.00" type="string"/>
      <att name="NODE_CUSTOMGRAPHICS_4" value="org.cytoscape.ding.customgraphics.NullCustomGraphics,0,[ Remove Graphics ]," type="string"/>
      <att name="NODE_CUSTOMGRAPHICS_SIZE_6" value="0.0" type="string"/>
      <att name="NODE_CUSTOMGRAPHICS_SIZE_9" value="0.0" type="string"/>
      <att name="NODE_CUSTOMGRAPHICS_1" value="org.cytoscape.ding.customgraphics.NullCustomGraphics,0,[ Remove Graphics ]," type="string"/>
      <att name="NODE_CUSTOMGRAPHICS_SIZE_2" value="0.0" type="string"/>
      <att name="NODE_BORDER_STROKE" value="SOLID" type="string"/>
      <att name="NODE_CUSTOMGRAPHICS_SIZE_1" value="0.0" type="string"/>
      <att name="NODE_CUSTOMGRAPHICS_POSITION_7" value="C,C,c,0.00,0.00" type="string"/>
      <att name="NODE_CUSTOMGRAPHICS_POSITION_3" value="C,C,c,0.00,0.00" type="string"/>
      <att name="NODE_TOOLTIP" value="" type="string"/>
      <att name="NODE_CUSTOMGRAPHICS_POSITION_9" value="C,C,c,0.00,0.00" type="string"/>
      <att name="NODE_CUSTOMGRAPHICS_SIZE_3" value="0.0" type="string"/>
      <att name="NODE_CUSTOMGRAPHICS_SIZE_5" value="0.0" type="string"/>
      <att name="NODE_LABEL_WIDTH" value="200.0" type="string"/>
      <att name="NODE_CUSTOMGRAPHICS_SIZE_7" value="0.0" type="string"/>
      <att name="NODE_CUSTOMGRAPHICS_8" value="org.cytoscape.ding.customgraphics.NullCustomGraphics,0,[ Remove Graphics ]," type="string"/>
      <att name="NODE_LABEL" value="GSTA3" type="string"/>
      <att name="NODE_CUSTOMGRAPHICS_2" value="org.cytoscape.ding.customgraphics.NullCustomGraphics,0,[ Remove Graphics ]," type="string"/>
      <att name="NODE_BORDER_TRANSPARENCY" value="255" type="string"/>
      <att name="NODE_NESTED_NETWORK_IMAGE_VISIBLE" value="true" type="string"/>
      <att name="NODE_SELECTED" value="false" type="string"/>
      <att name="NODE_SELECTED_PAINT" value="#FFFF00" type="string"/>
      <att name="NODE_LABEL_FONT_FACE" value="Dialog.plain,plain,12" type="string"/>
      <att name="NODE_CUSTOMGRAPHICS_POSITION_1" value="C,C,c,0.00,0.00" type="string"/>
    </graphics>
  </node>
  <node id="1541" label="RARRES2">
    <att name="shared name" value="RARRES2" type="string"/>
    <att name="name" value="RARRES2" type="string"/>
    <att name="selected" value="0" type="boolean"/>
    <att name="isExcludedFromPaths" value="0" type="boolean"/>
    <att name="Matching.Attribute.2" type="list">
      <att name="Matching.Attribute.2" value="RARRES2" type="string"/>
    </att>
    <att name="LogFC" value="-0.44574" type="real"/>
    <att name="Matching.Attribute" type="list">
      <att name="Matching.Attribute" value="" type="string"/>
    </att>
    <att name="Matching.Attribute.1" type="list">
      <att name="Matching.Attribute.1" value="" type="string"/>
    </att>
    <att name="Nature" value="meta-signature" type="string"/>
    <att name="Type" value="gene" type="string"/>
    <att name="isInPath" value="0" type="boolean" cy:hidden="1"/>
    <graphics width="4.0" x="1199.0" w="70.0" outline="#006699" y="1651.0" fill="#66FFFF" h="30.0" type="ROUND_RECTANGLE" z="0.0">
      <att name="NODE_TRANSPARENCY" value="255" type="string"/>
      <att name="NODE_CUSTOMGRAPHICS_SIZE_8" value="0.0" type="string"/>
      <att name="NODE_CUSTOMGRAPHICS_POSITION_5" value="C,C,c,0.00,0.00" type="string"/>
      <att name="NODE_LABEL_FONT_SIZE" value="12" type="string"/>
      <att name="NODE_LABEL_TRANSPARENCY" value="255" type="string"/>
      <att name="NODE_CUSTOMGRAPHICS_9" value="org.cytoscape.ding.customgraphics.NullCustomGraphics,0,[ Remove Graphics ]," type="string"/>
      <att name="NODE_CUSTOMGRAPHICS_SIZE_4" value="0.0" type="string"/>
      <att name="NODE_LABEL_COLOR" value="#000000" type="string"/>
      <att name="NODE_CUSTOMGRAPHICS_POSITION_2" value="C,C,c,0.00,0.00" type="string"/>
      <att name="NODE_CUSTOMGRAPHICS_6" value="org.cytoscape.ding.customgraphics.NullCustomGraphics,0,[ Remove Graphics ]," type="string"/>
      <att name="NODE_VISIBLE" value="true" type="string"/>
      <att name="NODE_CUSTOMGRAPHICS_3" value="org.cytoscape.ding.customgraphics.NullCustomGraphics,0,[ Remove Graphics ]," type="string"/>
      <att name="NODE_CUSTOMGRAPHICS_5" value="org.cytoscape.ding.customgraphics.NullCustomGraphics,0,[ Remove Graphics ]," type="string"/>
      <att name="NODE_CUSTOMGRAPHICS_POSITION_4" value="C,C,c,0.00,0.00" type="string"/>
      <att name="NODE_CUSTOMGRAPHICS_POSITION_6" value="C,C,c,0.00,0.00" type="string"/>
      <att name="NODE_CUSTOMGRAPHICS_POSITION_8" value="C,C,c,0.00,0.00" type="string"/>
      <att name="NODE_DEPTH" value="0.0" type="string"/>
      <att name="NODE_CUSTOMGRAPHICS_7" value="org.cytoscape.ding.customgraphics.NullCustomGraphics,0,[ Remove Graphics ]," type="string"/>
      <att name="NODE_LABEL_POSITION" value="C,C,c,0.00,0.00" type="string"/>
      <att name="NODE_CUSTOMGRAPHICS_4" value="org.cytoscape.ding.customgraphics.NullCustomGraphics,0,[ Remove Graphics ]," type="string"/>
      <att name="NODE_CUSTOMGRAPHICS_SIZE_6" value="0.0" type="string"/>
      <att name="NODE_CUSTOMGRAPHICS_SIZE_9" value="0.0" type="string"/>
      <att name="NODE_CUSTOMGRAPHICS_1" value="org.cytoscape.ding.customgraphics.NullCustomGraphics,0,[ Remove Graphics ]," type="string"/>
      <att name="NODE_CUSTOMGRAPHICS_SIZE_2" value="0.0" type="string"/>
      <att name="NODE_BORDER_STROKE" value="SOLID" type="string"/>
      <att name="NODE_CUSTOMGRAPHICS_SIZE_1" value="0.0" type="string"/>
      <att name="NODE_CUSTOMGRAPHICS_POSITION_7" value="C,C,c,0.00,0.00" type="string"/>
      <att name="NODE_CUSTOMGRAPHICS_POSITION_3" value="C,C,c,0.00,0.00" type="string"/>
      <att name="NODE_TOOLTIP" value="" type="string"/>
      <att name="NODE_CUSTOMGRAPHICS_POSITION_9" value="C,C,c,0.00,0.00" type="string"/>
      <att name="NODE_CUSTOMGRAPHICS_SIZE_3" value="0.0" type="string"/>
      <att name="NODE_CUSTOMGRAPHICS_SIZE_5" value="0.0" type="string"/>
      <att name="NODE_LABEL_WIDTH" value="200.0" type="string"/>
      <att name="NODE_CUSTOMGRAPHICS_SIZE_7" value="0.0" type="string"/>
      <att name="NODE_CUSTOMGRAPHICS_8" value="org.cytoscape.ding.customgraphics.NullCustomGraphics,0,[ Remove Graphics ]," type="string"/>
      <att name="NODE_LABEL" value="RARRES2" type="string"/>
      <att name="NODE_CUSTOMGRAPHICS_2" value="org.cytoscape.ding.customgraphics.NullCustomGraphics,0,[ Remove Graphics ]," type="string"/>
      <att name="NODE_BORDER_TRANSPARENCY" value="255" type="string"/>
      <att name="NODE_NESTED_NETWORK_IMAGE_VISIBLE" value="true" type="string"/>
      <att name="NODE_SELECTED" value="false" type="string"/>
      <att name="NODE_SELECTED_PAINT" value="#FFFF00" type="string"/>
      <att name="NODE_LABEL_FONT_FACE" value="Dialog.plain,plain,12" type="string"/>
      <att name="NODE_CUSTOMGRAPHICS_POSITION_1" value="C,C,c,0.00,0.00" type="string"/>
    </graphics>
  </node>
  <node id="1540" label="TFPI">
    <att name="shared name" value="TFPI" type="string"/>
    <att name="name" value="TFPI" type="string"/>
    <att name="selected" value="0" type="boolean"/>
    <att name="isExcludedFromPaths" value="0" type="boolean"/>
    <att name="Matching.Attribute.2" type="list">
      <att name="Matching.Attribute.2" value="TFPI" type="string"/>
    </att>
    <att name="LogFC" value="0.43747" type="real"/>
    <att name="Matching.Attribute" type="list">
      <att name="Matching.Attribute" value="TFPI" type="string"/>
    </att>
    <att name="Matching.Attribute.1" type="list">
      <att name="Matching.Attribute.1" value="TFPI" type="string"/>
    </att>
    <att name="Nature" value="meta-signature" type="string"/>
    <att name="Type" value="gene" type="string"/>
    <att name="isInPath" value="0" type="boolean" cy:hidden="1"/>
    <graphics width="4.0" x="1169.0" w="70.0" outline="#006699" y="1518.0" fill="#FF9999" h="30.0" type="ROUND_RECTANGLE" z="0.0">
      <att name="NODE_TRANSPARENCY" value="255" type="string"/>
      <att name="NODE_CUSTOMGRAPHICS_SIZE_8" value="0.0" type="string"/>
      <att name="NODE_CUSTOMGRAPHICS_POSITION_5" value="C,C,c,0.00,0.00" type="string"/>
      <att name="NODE_LABEL_FONT_SIZE" value="12" type="string"/>
      <att name="NODE_LABEL_TRANSPARENCY" value="255" type="string"/>
      <att name="NODE_CUSTOMGRAPHICS_9" value="org.cytoscape.ding.customgraphics.NullCustomGraphics,0,[ Remove Graphics ]," type="string"/>
      <att name="NODE_CUSTOMGRAPHICS_SIZE_4" value="0.0" type="string"/>
      <att name="NODE_LABEL_COLOR" value="#000000" type="string"/>
      <att name="NODE_CUSTOMGRAPHICS_POSITION_2" value="C,C,c,0.00,0.00" type="string"/>
      <att name="NODE_CUSTOMGRAPHICS_6" value="org.cytoscape.ding.customgraphics.NullCustomGraphics,0,[ Remove Graphics ]," type="string"/>
      <att name="NODE_VISIBLE" value="true" type="string"/>
      <att name="NODE_CUSTOMGRAPHICS_3" value="org.cytoscape.ding.customgraphics.NullCustomGraphics,0,[ Remove Graphics ]," type="string"/>
      <att name="NODE_CUSTOMGRAPHICS_5" value="org.cytoscape.ding.customgraphics.NullCustomGraphics,0,[ Remove Graphics ]," type="string"/>
      <att name="NODE_CUSTOMGRAPHICS_POSITION_4" value="C,C,c,0.00,0.00" type="string"/>
      <att name="NODE_CUSTOMGRAPHICS_POSITION_6" value="C,C,c,0.00,0.00" type="string"/>
      <att name="NODE_CUSTOMGRAPHICS_POSITION_8" value="C,C,c,0.00,0.00" type="string"/>
      <att name="NODE_DEPTH" value="0.0" type="string"/>
      <att name="NODE_CUSTOMGRAPHICS_7" value="org.cytoscape.ding.customgraphics.NullCustomGraphics,0,[ Remove Graphics ]," type="string"/>
      <att name="NODE_LABEL_POSITION" value="C,C,c,0.00,0.00" type="string"/>
      <att name="NODE_CUSTOMGRAPHICS_4" value="org.cytoscape.ding.customgraphics.NullCustomGraphics,0,[ Remove Graphics ]," type="string"/>
      <att name="NODE_CUSTOMGRAPHICS_SIZE_6" value="0.0" type="string"/>
      <att name="NODE_CUSTOMGRAPHICS_SIZE_9" value="0.0" type="string"/>
      <att name="NODE_CUSTOMGRAPHICS_1" value="org.cytoscape.ding.customgraphics.NullCustomGraphics,0,[ Remove Graphics ]," type="string"/>
      <att name="NODE_CUSTOMGRAPHICS_SIZE_2" value="0.0" type="string"/>
      <att name="NODE_BORDER_STROKE" value="SOLID" type="string"/>
      <att name="NODE_CUSTOMGRAPHICS_SIZE_1" value="0.0" type="string"/>
      <att name="NODE_CUSTOMGRAPHICS_POSITION_7" value="C,C,c,0.00,0.00" type="string"/>
      <att name="NODE_CUSTOMGRAPHICS_POSITION_3" value="C,C,c,0.00,0.00" type="string"/>
      <att name="NODE_TOOLTIP" value="" type="string"/>
      <att name="NODE_CUSTOMGRAPHICS_POSITION_9" value="C,C,c,0.00,0.00" type="string"/>
      <att name="NODE_CUSTOMGRAPHICS_SIZE_3" value="0.0" type="string"/>
      <att name="NODE_CUSTOMGRAPHICS_SIZE_5" value="0.0" type="string"/>
      <att name="NODE_LABEL_WIDTH" value="200.0" type="string"/>
      <att name="NODE_CUSTOMGRAPHICS_SIZE_7" value="0.0" type="string"/>
      <att name="NODE_CUSTOMGRAPHICS_8" value="org.cytoscape.ding.customgraphics.NullCustomGraphics,0,[ Remove Graphics ]," type="string"/>
      <att name="NODE_LABEL" value="TFPI" type="string"/>
      <att name="NODE_CUSTOMGRAPHICS_2" value="org.cytoscape.ding.customgraphics.NullCustomGraphics,0,[ Remove Graphics ]," type="string"/>
      <att name="NODE_BORDER_TRANSPARENCY" value="255" type="string"/>
      <att name="NODE_NESTED_NETWORK_IMAGE_VISIBLE" value="true" type="string"/>
      <att name="NODE_SELECTED" value="false" type="string"/>
      <att name="NODE_SELECTED_PAINT" value="#FFFF00" type="string"/>
      <att name="NODE_LABEL_FONT_FACE" value="Dialog.plain,plain,12" type="string"/>
      <att name="NODE_CUSTOMGRAPHICS_POSITION_1" value="C,C,c,0.00,0.00" type="string"/>
    </graphics>
  </node>
  <node id="1539" label="PRDM14">
    <att name="shared name" value="PRDM14" type="string"/>
    <att name="name" value="PRDM14" type="string"/>
    <att name="selected" value="0" type="boolean"/>
    <att name="isExcludedFromPaths" value="0" type="boolean"/>
    <att name="Matching.Attribute.2" type="list">
      <att name="Matching.Attribute.2" value="PRDM14" type="string"/>
    </att>
    <att name="LogFC" type="real"/>
    <att name="Matching.Attribute" type="list">
      <att name="Matching.Attribute" value="PRDM14" type="string"/>
    </att>
    <att name="Matching.Attribute.1" type="list">
      <att name="Matching.Attribute.1" value="PRDM14" type="string"/>
    </att>
    <att name="Nature" value="Interactant" type="string"/>
    <att name="Type" value="TF" type="string"/>
    <att name="isInPath" value="0" type="boolean" cy:hidden="1"/>
    <graphics width="4.0" x="1649.0" w="70.0" outline="#33FF00" y="1850.0" fill="#99FF00" h="30.0" type="OCTAGON" z="0.0">
      <att name="NODE_TRANSPARENCY" value="255" type="string"/>
      <att name="NODE_CUSTOMGRAPHICS_SIZE_8" value="0.0" type="string"/>
      <att name="NODE_CUSTOMGRAPHICS_POSITION_5" value="C,C,c,0.00,0.00" type="string"/>
      <att name="NODE_LABEL_FONT_SIZE" value="12" type="string"/>
      <att name="NODE_LABEL_TRANSPARENCY" value="255" type="string"/>
      <att name="NODE_CUSTOMGRAPHICS_9" value="org.cytoscape.ding.customgraphics.NullCustomGraphics,0,[ Remove Graphics ]," type="string"/>
      <att name="NODE_CUSTOMGRAPHICS_SIZE_4" value="0.0" type="string"/>
      <att name="NODE_LABEL_COLOR" value="#000000" type="string"/>
      <att name="NODE_CUSTOMGRAPHICS_POSITION_2" value="C,C,c,0.00,0.00" type="string"/>
      <att name="NODE_CUSTOMGRAPHICS_6" value="org.cytoscape.ding.customgraphics.NullCustomGraphics,0,[ Remove Graphics ]," type="string"/>
      <att name="NODE_VISIBLE" value="true" type="string"/>
      <att name="NODE_CUSTOMGRAPHICS_3" value="org.cytoscape.ding.customgraphics.NullCustomGraphics,0,[ Remove Graphics ]," type="string"/>
      <att name="NODE_CUSTOMGRAPHICS_5" value="org.cytoscape.ding.customgraphics.NullCustomGraphics,0,[ Remove Graphics ]," type="string"/>
      <att name="NODE_CUSTOMGRAPHICS_POSITION_4" value="C,C,c,0.00,0.00" type="string"/>
      <att name="NODE_CUSTOMGRAPHICS_POSITION_6" value="C,C,c,0.00,0.00" type="string"/>
      <att name="NODE_CUSTOMGRAPHICS_POSITION_8" value="C,C,c,0.00,0.00" type="string"/>
      <att name="NODE_DEPTH" value="0.0" type="string"/>
      <att name="NODE_CUSTOMGRAPHICS_7" value="org.cytoscape.ding.customgraphics.NullCustomGraphics,0,[ Remove Graphics ]," type="string"/>
      <att name="NODE_LABEL_POSITION" value="C,C,c,0.00,0.00" type="string"/>
      <att name="NODE_CUSTOMGRAPHICS_4" value="org.cytoscape.ding.customgraphics.NullCustomGraphics,0,[ Remove Graphics ]," type="string"/>
      <att name="NODE_CUSTOMGRAPHICS_SIZE_6" value="0.0" type="string"/>
      <att name="NODE_CUSTOMGRAPHICS_SIZE_9" value="0.0" type="string"/>
      <att name="NODE_CUSTOMGRAPHICS_1" value="org.cytoscape.ding.customgraphics.NullCustomGraphics,0,[ Remove Graphics ]," type="string"/>
      <att name="NODE_CUSTOMGRAPHICS_SIZE_2" value="0.0" type="string"/>
      <att name="NODE_BORDER_STROKE" value="SOLID" type="string"/>
      <att name="NODE_CUSTOMGRAPHICS_SIZE_1" value="0.0" type="string"/>
      <att name="NODE_CUSTOMGRAPHICS_POSITION_7" value="C,C,c,0.00,0.00" type="string"/>
      <att name="NODE_CUSTOMGRAPHICS_POSITION_3" value="C,C,c,0.00,0.00" type="string"/>
      <att name="NODE_TOOLTIP" value="" type="string"/>
      <att name="NODE_CUSTOMGRAPHICS_POSITION_9" value="C,C,c,0.00,0.00" type="string"/>
      <att name="NODE_CUSTOMGRAPHICS_SIZE_3" value="0.0" type="string"/>
      <att name="NODE_CUSTOMGRAPHICS_SIZE_5" value="0.0" type="string"/>
      <att name="NODE_LABEL_WIDTH" value="200.0" type="string"/>
      <att name="NODE_CUSTOMGRAPHICS_SIZE_7" value="0.0" type="string"/>
      <att name="NODE_CUSTOMGRAPHICS_8" value="org.cytoscape.ding.customgraphics.NullCustomGraphics,0,[ Remove Graphics ]," type="string"/>
      <att name="NODE_LABEL" value="PRDM14" type="string"/>
      <att name="NODE_CUSTOMGRAPHICS_2" value="org.cytoscape.ding.customgraphics.NullCustomGraphics,0,[ Remove Graphics ]," type="string"/>
      <att name="NODE_BORDER_TRANSPARENCY" value="255" type="string"/>
      <att name="NODE_NESTED_NETWORK_IMAGE_VISIBLE" value="true" type="string"/>
      <att name="NODE_SELECTED" value="false" type="string"/>
      <att name="NODE_SELECTED_PAINT" value="#FFFF00" type="string"/>
      <att name="NODE_LABEL_FONT_FACE" value="Dialog.plain,plain,12" type="string"/>
      <att name="NODE_CUSTOMGRAPHICS_POSITION_1" value="C,C,c,0.00,0.00" type="string"/>
    </graphics>
  </node>
  <node id="1538" label="TCL6">
    <att name="shared name" value="TCL6" type="string"/>
    <att name="name" value="TCL6" type="string"/>
    <att name="selected" value="0" type="boolean"/>
    <att name="isExcludedFromPaths" value="0" type="boolean"/>
    <att name="Matching.Attribute.2" type="list">
      <att name="Matching.Attribute.2" value="TCL6" type="string"/>
    </att>
    <att name="LogFC" value="0.46216" type="real"/>
    <att name="Matching.Attribute" type="list">
      <att name="Matching.Attribute" value="TCL6" type="string"/>
    </att>
    <att name="Matching.Attribute.1" type="list">
      <att name="Matching.Attribute.1" value="TCL6" type="string"/>
    </att>
    <att name="Nature" value="meta-signature" type="string"/>
    <att name="Type" value="gene" type="string"/>
    <att name="isInPath" value="0" type="boolean" cy:hidden="1"/>
    <graphics width="4.0" x="1702.0" w="70.0" outline="#006699" y="1735.0" fill="#FF9999" h="30.0" type="ROUND_RECTANGLE" z="0.0">
      <att name="NODE_TRANSPARENCY" value="255" type="string"/>
      <att name="NODE_CUSTOMGRAPHICS_SIZE_8" value="0.0" type="string"/>
      <att name="NODE_CUSTOMGRAPHICS_POSITION_5" value="C,C,c,0.00,0.00" type="string"/>
      <att name="NODE_LABEL_FONT_SIZE" value="12" type="string"/>
      <att name="NODE_LABEL_TRANSPARENCY" value="255" type="string"/>
      <att name="NODE_CUSTOMGRAPHICS_9" value="org.cytoscape.ding.customgraphics.NullCustomGraphics,0,[ Remove Graphics ]," type="string"/>
      <att name="NODE_CUSTOMGRAPHICS_SIZE_4" value="0.0" type="string"/>
      <att name="NODE_LABEL_COLOR" value="#000000" type="string"/>
      <att name="NODE_CUSTOMGRAPHICS_POSITION_2" value="C,C,c,0.00,0.00" type="string"/>
      <att name="NODE_CUSTOMGRAPHICS_6" value="org.cytoscape.ding.customgraphics.NullCustomGraphics,0,[ Remove Graphics ]," type="string"/>
      <att name="NODE_VISIBLE" value="true" type="string"/>
      <att name="NODE_CUSTOMGRAPHICS_3" value="org.cytoscape.ding.customgraphics.NullCustomGraphics,0,[ Remove Graphics ]," type="string"/>
      <att name="NODE_CUSTOMGRAPHICS_5" value="org.cytoscape.ding.customgraphics.NullCustomGraphics,0,[ Remove Graphics ]," type="string"/>
      <att name="NODE_CUSTOMGRAPHICS_POSITION_4" value="C,C,c,0.00,0.00" type="string"/>
      <att name="NODE_CUSTOMGRAPHICS_POSITION_6" value="C,C,c,0.00,0.00" type="string"/>
      <att name="NODE_CUSTOMGRAPHICS_POSITION_8" value="C,C,c,0.00,0.00" type="string"/>
      <att name="NODE_DEPTH" value="0.0" type="string"/>
      <att name="NODE_CUSTOMGRAPHICS_7" value="org.cytoscape.ding.customgraphics.NullCustomGraphics,0,[ Remove Graphics ]," type="string"/>
      <att name="NODE_LABEL_POSITION" value="C,C,c,0.00,0.00" type="string"/>
      <att name="NODE_CUSTOMGRAPHICS_4" value="org.cytoscape.ding.customgraphics.NullCustomGraphics,0,[ Remove Graphics ]," type="string"/>
      <att name="NODE_CUSTOMGRAPHICS_SIZE_6" value="0.0" type="string"/>
      <att name="NODE_CUSTOMGRAPHICS_SIZE_9" value="0.0" type="string"/>
      <att name="NODE_CUSTOMGRAPHICS_1" value="org.cytoscape.ding.customgraphics.NullCustomGraphics,0,[ Remove Graphics ]," type="string"/>
      <att name="NODE_CUSTOMGRAPHICS_SIZE_2" value="0.0" type="string"/>
      <att name="NODE_BORDER_STROKE" value="SOLID" type="string"/>
      <att name="NODE_CUSTOMGRAPHICS_SIZE_1" value="0.0" type="string"/>
      <att name="NODE_CUSTOMGRAPHICS_POSITION_7" value="C,C,c,0.00,0.00" type="string"/>
      <att name="NODE_CUSTOMGRAPHICS_POSITION_3" value="C,C,c,0.00,0.00" type="string"/>
      <att name="NODE_TOOLTIP" value="" type="string"/>
      <att name="NODE_CUSTOMGRAPHICS_POSITION_9" value="C,C,c,0.00,0.00" type="string"/>
      <att name="NODE_CUSTOMGRAPHICS_SIZE_3" value="0.0" type="string"/>
      <att name="NODE_CUSTOMGRAPHICS_SIZE_5" value="0.0" type="string"/>
      <att name="NODE_LABEL_WIDTH" value="200.0" type="string"/>
      <att name="NODE_CUSTOMGRAPHICS_SIZE_7" value="0.0" type="string"/>
      <att name="NODE_CUSTOMGRAPHICS_8" value="org.cytoscape.ding.customgraphics.NullCustomGraphics,0,[ Remove Graphics ]," type="string"/>
      <att name="NODE_LABEL" value="TCL6" type="string"/>
      <att name="NODE_CUSTOMGRAPHICS_2" value="org.cytoscape.ding.customgraphics.NullCustomGraphics,0,[ Remove Graphics ]," type="string"/>
      <att name="NODE_BORDER_TRANSPARENCY" value="255" type="string"/>
      <att name="NODE_NESTED_NETWORK_IMAGE_VISIBLE" value="true" type="string"/>
      <att name="NODE_SELECTED" value="false" type="string"/>
      <att name="NODE_SELECTED_PAINT" value="#FFFF00" type="string"/>
      <att name="NODE_LABEL_FONT_FACE" value="Dialog.plain,plain,12" type="string"/>
      <att name="NODE_CUSTOMGRAPHICS_POSITION_1" value="C,C,c,0.00,0.00" type="string"/>
    </graphics>
  </node>
  <node id="1537" label="GUCY1A3">
    <att name="shared name" value="GUCY1A3" type="string"/>
    <att name="name" value="GUCY1A3" type="string"/>
    <att name="selected" value="0" type="boolean"/>
    <att name="isExcludedFromPaths" value="0" type="boolean"/>
    <att name="Matching.Attribute.2" type="list">
      <att name="Matching.Attribute.2" value="GUCY1A3" type="string"/>
    </att>
    <att name="LogFC" value="-0.39176" type="real"/>
    <att name="Matching.Attribute" type="list">
      <att name="Matching.Attribute" value="GUCY1A3" type="string"/>
    </att>
    <att name="Matching.Attribute.1" type="list">
      <att name="Matching.Attribute.1" value="GUCY1A3" type="string"/>
    </att>
    <att name="Nature" value="meta-signature" type="string"/>
    <att name="Type" value="gene" type="string"/>
    <att name="isInPath" value="0" type="boolean" cy:hidden="1"/>
    <graphics width="4.0" x="1390.0" w="70.0" outline="#006699" y="1925.0" fill="#66FFFF" h="30.0" type="ROUND_RECTANGLE" z="0.0">
      <att name="NODE_TRANSPARENCY" value="255" type="string"/>
      <att name="NODE_CUSTOMGRAPHICS_SIZE_8" value="0.0" type="string"/>
      <att name="NODE_CUSTOMGRAPHICS_POSITION_5" value="C,C,c,0.00,0.00" type="string"/>
      <att name="NODE_LABEL_FONT_SIZE" value="12" type="string"/>
      <att name="NODE_LABEL_TRANSPARENCY" value="255" type="string"/>
      <att name="NODE_CUSTOMGRAPHICS_9" value="org.cytoscape.ding.customgraphics.NullCustomGraphics,0,[ Remove Graphics ]," type="string"/>
      <att name="NODE_CUSTOMGRAPHICS_SIZE_4" value="0.0" type="string"/>
      <att name="NODE_LABEL_COLOR" value="#000000" type="string"/>
      <att name="NODE_CUSTOMGRAPHICS_POSITION_2" value="C,C,c,0.00,0.00" type="string"/>
      <att name="NODE_CUSTOMGRAPHICS_6" value="org.cytoscape.ding.customgraphics.NullCustomGraphics,0,[ Remove Graphics ]," type="string"/>
      <att name="NODE_VISIBLE" value="true" type="string"/>
      <att name="NODE_CUSTOMGRAPHICS_3" value="org.cytoscape.ding.customgraphics.NullCustomGraphics,0,[ Remove Graphics ]," type="string"/>
      <att name="NODE_CUSTOMGRAPHICS_5" value="org.cytoscape.ding.customgraphics.NullCustomGraphics,0,[ Remove Graphics ]," type="string"/>
      <att name="NODE_CUSTOMGRAPHICS_POSITION_4" value="C,C,c,0.00,0.00" type="string"/>
      <att name="NODE_CUSTOMGRAPHICS_POSITION_6" value="C,C,c,0.00,0.00" type="string"/>
      <att name="NODE_CUSTOMGRAPHICS_POSITION_8" value="C,C,c,0.00,0.00" type="string"/>
      <att name="NODE_DEPTH" value="0.0" type="string"/>
      <att name="NODE_CUSTOMGRAPHICS_7" value="org.cytoscape.ding.customgraphics.NullCustomGraphics,0,[ Remove Graphics ]," type="string"/>
      <att name="NODE_LABEL_POSITION" value="C,C,c,0.00,0.00" type="string"/>
      <att name="NODE_CUSTOMGRAPHICS_4" value="org.cytoscape.ding.customgraphics.NullCustomGraphics,0,[ Remove Graphics ]," type="string"/>
      <att name="NODE_CUSTOMGRAPHICS_SIZE_6" value="0.0" type="string"/>
      <att name="NODE_CUSTOMGRAPHICS_SIZE_9" value="0.0" type="string"/>
      <att name="NODE_CUSTOMGRAPHICS_1" value="org.cytoscape.ding.customgraphics.NullCustomGraphics,0,[ Remove Graphics ]," type="string"/>
      <att name="NODE_CUSTOMGRAPHICS_SIZE_2" value="0.0" type="string"/>
      <att name="NODE_BORDER_STROKE" value="SOLID" type="string"/>
      <att name="NODE_CUSTOMGRAPHICS_SIZE_1" value="0.0" type="string"/>
      <att name="NODE_CUSTOMGRAPHICS_POSITION_7" value="C,C,c,0.00,0.00" type="string"/>
      <att name="NODE_CUSTOMGRAPHICS_POSITION_3" value="C,C,c,0.00,0.00" type="string"/>
      <att name="NODE_TOOLTIP" value="" type="string"/>
      <att name="NODE_CUSTOMGRAPHICS_POSITION_9" value="C,C,c,0.00,0.00" type="string"/>
      <att name="NODE_CUSTOMGRAPHICS_SIZE_3" value="0.0" type="string"/>
      <att name="NODE_CUSTOMGRAPHICS_SIZE_5" value="0.0" type="string"/>
      <att name="NODE_LABEL_WIDTH" value="200.0" type="string"/>
      <att name="NODE_CUSTOMGRAPHICS_SIZE_7" value="0.0" type="string"/>
      <att name="NODE_CUSTOMGRAPHICS_8" value="org.cytoscape.ding.customgraphics.NullCustomGraphics,0,[ Remove Graphics ]," type="string"/>
      <att name="NODE_LABEL" value="GUCY1A3" type="string"/>
      <att name="NODE_CUSTOMGRAPHICS_2" value="org.cytoscape.ding.customgraphics.NullCustomGraphics,0,[ Remove Graphics ]," type="string"/>
      <att name="NODE_BORDER_TRANSPARENCY" value="255" type="string"/>
      <att name="NODE_NESTED_NETWORK_IMAGE_VISIBLE" value="true" type="string"/>
      <att name="NODE_SELECTED" value="false" type="string"/>
      <att name="NODE_SELECTED_PAINT" value="#FFFF00" type="string"/>
      <att name="NODE_LABEL_FONT_FACE" value="Dialog.plain,plain,12" type="string"/>
      <att name="NODE_CUSTOMGRAPHICS_POSITION_1" value="C,C,c,0.00,0.00" type="string"/>
    </graphics>
  </node>
  <node id="1536" label="BMPER">
    <att name="shared name" value="BMPER" type="string"/>
    <att name="name" value="BMPER" type="string"/>
    <att name="selected" value="0" type="boolean"/>
    <att name="isExcludedFromPaths" value="0" type="boolean"/>
    <att name="Matching.Attribute.2" type="list">
      <att name="Matching.Attribute.2" value="BMPER" type="string"/>
    </att>
    <att name="LogFC" value="-0.35294" type="real"/>
    <att name="Matching.Attribute" type="list">
      <att name="Matching.Attribute" value="" type="string"/>
    </att>
    <att name="Matching.Attribute.1" type="list">
      <att name="Matching.Attribute.1" value="" type="string"/>
    </att>
    <att name="Nature" value="meta-signature" type="string"/>
    <att name="Type" value="gene" type="string"/>
    <att name="isInPath" value="0" type="boolean" cy:hidden="1"/>
    <graphics width="4.0" x="1241.0" w="70.0" outline="#006699" y="1959.0" fill="#66FFFF" h="30.0" type="ROUND_RECTANGLE" z="0.0">
      <att name="NODE_TRANSPARENCY" value="255" type="string"/>
      <att name="NODE_CUSTOMGRAPHICS_SIZE_8" value="0.0" type="string"/>
      <att name="NODE_CUSTOMGRAPHICS_POSITION_5" value="C,C,c,0.00,0.00" type="string"/>
      <att name="NODE_LABEL_FONT_SIZE" value="12" type="string"/>
      <att name="NODE_LABEL_TRANSPARENCY" value="255" type="string"/>
      <att name="NODE_CUSTOMGRAPHICS_9" value="org.cytoscape.ding.customgraphics.NullCustomGraphics,0,[ Remove Graphics ]," type="string"/>
      <att name="NODE_CUSTOMGRAPHICS_SIZE_4" value="0.0" type="string"/>
      <att name="NODE_LABEL_COLOR" value="#000000" type="string"/>
      <att name="NODE_CUSTOMGRAPHICS_POSITION_2" value="C,C,c,0.00,0.00" type="string"/>
      <att name="NODE_CUSTOMGRAPHICS_6" value="org.cytoscape.ding.customgraphics.NullCustomGraphics,0,[ Remove Graphics ]," type="string"/>
      <att name="NODE_VISIBLE" value="true" type="string"/>
      <att name="NODE_CUSTOMGRAPHICS_3" value="org.cytoscape.ding.customgraphics.NullCustomGraphics,0,[ Remove Graphics ]," type="string"/>
      <att name="NODE_CUSTOMGRAPHICS_5" value="org.cytoscape.ding.customgraphics.NullCustomGraphics,0,[ Remove Graphics ]," type="string"/>
      <att name="NODE_CUSTOMGRAPHICS_POSITION_4" value="C,C,c,0.00,0.00" type="string"/>
      <att name="NODE_CUSTOMGRAPHICS_POSITION_6" value="C,C,c,0.00,0.00" type="string"/>
      <att name="NODE_CUSTOMGRAPHICS_POSITION_8" value="C,C,c,0.00,0.00" type="string"/>
      <att name="NODE_DEPTH" value="0.0" type="string"/>
      <att name="NODE_CUSTOMGRAPHICS_7" value="org.cytoscape.ding.customgraphics.NullCustomGraphics,0,[ Remove Graphics ]," type="string"/>
      <att name="NODE_LABEL_POSITION" value="C,C,c,0.00,0.00" type="string"/>
      <att name="NODE_CUSTOMGRAPHICS_4" value="org.cytoscape.ding.customgraphics.NullCustomGraphics,0,[ Remove Graphics ]," type="string"/>
      <att name="NODE_CUSTOMGRAPHICS_SIZE_6" value="0.0" type="string"/>
      <att name="NODE_CUSTOMGRAPHICS_SIZE_9" value="0.0" type="string"/>
      <att name="NODE_CUSTOMGRAPHICS_1" value="org.cytoscape.ding.customgraphics.NullCustomGraphics,0,[ Remove Graphics ]," type="string"/>
      <att name="NODE_CUSTOMGRAPHICS_SIZE_2" value="0.0" type="string"/>
      <att name="NODE_BORDER_STROKE" value="SOLID" type="string"/>
      <att name="NODE_CUSTOMGRAPHICS_SIZE_1" value="0.0" type="string"/>
      <att name="NODE_CUSTOMGRAPHICS_POSITION_7" value="C,C,c,0.00,0.00" type="string"/>
      <att name="NODE_CUSTOMGRAPHICS_POSITION_3" value="C,C,c,0.00,0.00" type="string"/>
      <att name="NODE_TOOLTIP" value="" type="string"/>
      <att name="NODE_CUSTOMGRAPHICS_POSITION_9" value="C,C,c,0.00,0.00" type="string"/>
      <att name="NODE_CUSTOMGRAPHICS_SIZE_3" value="0.0" type="string"/>
      <att name="NODE_CUSTOMGRAPHICS_SIZE_5" value="0.0" type="string"/>
      <att name="NODE_LABEL_WIDTH" value="200.0" type="string"/>
      <att name="NODE_CUSTOMGRAPHICS_SIZE_7" value="0.0" type="string"/>
      <att name="NODE_CUSTOMGRAPHICS_8" value="org.cytoscape.ding.customgraphics.NullCustomGraphics,0,[ Remove Graphics ]," type="string"/>
      <att name="NODE_LABEL" value="BMPER" type="string"/>
      <att name="NODE_CUSTOMGRAPHICS_2" value="org.cytoscape.ding.customgraphics.NullCustomGraphics,0,[ Remove Graphics ]," type="string"/>
      <att name="NODE_BORDER_TRANSPARENCY" value="255" type="string"/>
      <att name="NODE_NESTED_NETWORK_IMAGE_VISIBLE" value="true" type="string"/>
      <att name="NODE_SELECTED" value="false" type="string"/>
      <att name="NODE_SELECTED_PAINT" value="#FFFF00" type="string"/>
      <att name="NODE_LABEL_FONT_FACE" value="Dialog.plain,plain,12" type="string"/>
      <att name="NODE_CUSTOMGRAPHICS_POSITION_1" value="C,C,c,0.00,0.00" type="string"/>
    </graphics>
  </node>
  <node id="1535" label="GATA1">
    <att name="shared name" value="GATA1" type="string"/>
    <att name="name" value="GATA1" type="string"/>
    <att name="selected" value="0" type="boolean"/>
    <att name="isExcludedFromPaths" value="0" type="boolean"/>
    <att name="Matching.Attribute.2" type="list">
      <att name="Matching.Attribute.2" value="GATA1" type="string"/>
    </att>
    <att name="LogFC" type="real"/>
    <att name="Matching.Attribute" type="list">
      <att name="Matching.Attribute" value="GATA1" type="string"/>
    </att>
    <att name="Matching.Attribute.1" type="list">
      <att name="Matching.Attribute.1" value="GATA1" type="string"/>
    </att>
    <att name="Nature" value="Interactant" type="string"/>
    <att name="Type" value="TF" type="string"/>
    <att name="isInPath" value="0" type="boolean" cy:hidden="1"/>
    <graphics width="4.0" x="1381.0" w="70.0" outline="#33FF00" y="1048.0" fill="#99FF00" h="30.0" type="OCTAGON" z="0.0">
      <att name="NODE_TRANSPARENCY" value="255" type="string"/>
      <att name="NODE_CUSTOMGRAPHICS_SIZE_8" value="0.0" type="string"/>
      <att name="NODE_CUSTOMGRAPHICS_POSITION_5" value="C,C,c,0.00,0.00" type="string"/>
      <att name="NODE_LABEL_FONT_SIZE" value="12" type="string"/>
      <att name="NODE_LABEL_TRANSPARENCY" value="255" type="string"/>
      <att name="NODE_CUSTOMGRAPHICS_9" value="org.cytoscape.ding.customgraphics.NullCustomGraphics,0,[ Remove Graphics ]," type="string"/>
      <att name="NODE_CUSTOMGRAPHICS_SIZE_4" value="0.0" type="string"/>
      <att name="NODE_LABEL_COLOR" value="#000000" type="string"/>
      <att name="NODE_CUSTOMGRAPHICS_POSITION_2" value="C,C,c,0.00,0.00" type="string"/>
      <att name="NODE_CUSTOMGRAPHICS_6" value="org.cytoscape.ding.customgraphics.NullCustomGraphics,0,[ Remove Graphics ]," type="string"/>
      <att name="NODE_VISIBLE" value="true" type="string"/>
      <att name="NODE_CUSTOMGRAPHICS_3" value="org.cytoscape.ding.customgraphics.NullCustomGraphics,0,[ Remove Graphics ]," type="string"/>
      <att name="NODE_CUSTOMGRAPHICS_5" value="org.cytoscape.ding.customgraphics.NullCustomGraphics,0,[ Remove Graphics ]," type="string"/>
      <att name="NODE_CUSTOMGRAPHICS_POSITION_4" value="C,C,c,0.00,0.00" type="string"/>
      <att name="NODE_CUSTOMGRAPHICS_POSITION_6" value="C,C,c,0.00,0.00" type="string"/>
      <att name="NODE_CUSTOMGRAPHICS_POSITION_8" value="C,C,c,0.00,0.00" type="string"/>
      <att name="NODE_DEPTH" value="0.0" type="string"/>
      <att name="NODE_CUSTOMGRAPHICS_7" value="org.cytoscape.ding.customgraphics.NullCustomGraphics,0,[ Remove Graphics ]," type="string"/>
      <att name="NODE_LABEL_POSITION" value="C,C,c,0.00,0.00" type="string"/>
      <att name="NODE_CUSTOMGRAPHICS_4" value="org.cytoscape.ding.customgraphics.NullCustomGraphics,0,[ Remove Graphics ]," type="string"/>
      <att name="NODE_CUSTOMGRAPHICS_SIZE_6" value="0.0" type="string"/>
      <att name="NODE_CUSTOMGRAPHICS_SIZE_9" value="0.0" type="string"/>
      <att name="NODE_CUSTOMGRAPHICS_1" value="org.cytoscape.ding.customgraphics.NullCustomGraphics,0,[ Remove Graphics ]," type="string"/>
      <att name="NODE_CUSTOMGRAPHICS_SIZE_2" value="0.0" type="string"/>
      <att name="NODE_BORDER_STROKE" value="SOLID" type="string"/>
      <att name="NODE_CUSTOMGRAPHICS_SIZE_1" value="0.0" type="string"/>
      <att name="NODE_CUSTOMGRAPHICS_POSITION_7" value="C,C,c,0.00,0.00" type="string"/>
      <att name="NODE_CUSTOMGRAPHICS_POSITION_3" value="C,C,c,0.00,0.00" type="string"/>
      <att name="NODE_TOOLTIP" value="" type="string"/>
      <att name="NODE_CUSTOMGRAPHICS_POSITION_9" value="C,C,c,0.00,0.00" type="string"/>
      <att name="NODE_CUSTOMGRAPHICS_SIZE_3" value="0.0" type="string"/>
      <att name="NODE_CUSTOMGRAPHICS_SIZE_5" value="0.0" type="string"/>
      <att name="NODE_LABEL_WIDTH" value="200.0" type="string"/>
      <att name="NODE_CUSTOMGRAPHICS_SIZE_7" value="0.0" type="string"/>
      <att name="NODE_CUSTOMGRAPHICS_8" value="org.cytoscape.ding.customgraphics.NullCustomGraphics,0,[ Remove Graphics ]," type="string"/>
      <att name="NODE_LABEL" value="GATA1" type="string"/>
      <att name="NODE_CUSTOMGRAPHICS_2" value="org.cytoscape.ding.customgraphics.NullCustomGraphics,0,[ Remove Graphics ]," type="string"/>
      <att name="NODE_BORDER_TRANSPARENCY" value="255" type="string"/>
      <att name="NODE_NESTED_NETWORK_IMAGE_VISIBLE" value="true" type="string"/>
      <att name="NODE_SELECTED" value="false" type="string"/>
      <att name="NODE_SELECTED_PAINT" value="#FFFF00" type="string"/>
      <att name="NODE_LABEL_FONT_FACE" value="Dialog.plain,plain,12" type="string"/>
      <att name="NODE_CUSTOMGRAPHICS_POSITION_1" value="C,C,c,0.00,0.00" type="string"/>
    </graphics>
  </node>
  <node id="1534" label="YBX1">
    <att name="shared name" value="YBX1" type="string"/>
    <att name="name" value="YBX1" type="string"/>
    <att name="selected" value="0" type="boolean"/>
    <att name="isExcludedFromPaths" value="0" type="boolean"/>
    <att name="Matching.Attribute.2" type="list">
      <att name="Matching.Attribute.2" value="YBX1" type="string"/>
    </att>
    <att name="LogFC" type="real"/>
    <att name="Matching.Attribute" type="list">
      <att name="Matching.Attribute" value="" type="string"/>
    </att>
    <att name="Matching.Attribute.1" type="list">
      <att name="Matching.Attribute.1" value="" type="string"/>
    </att>
    <att name="Nature" value="Interactant" type="string"/>
    <att name="Type" value="TF" type="string"/>
    <att name="isInPath" value="0" type="boolean" cy:hidden="1"/>
    <graphics width="4.0" x="946.5" w="70.0" outline="#33FF00" y="1741.0" fill="#99FF00" h="30.0" type="OCTAGON" z="0.0">
      <att name="NODE_TRANSPARENCY" value="255" type="string"/>
      <att name="NODE_CUSTOMGRAPHICS_SIZE_8" value="0.0" type="string"/>
      <att name="NODE_CUSTOMGRAPHICS_POSITION_5" value="C,C,c,0.00,0.00" type="string"/>
      <att name="NODE_LABEL_FONT_SIZE" value="12" type="string"/>
      <att name="NODE_LABEL_TRANSPARENCY" value="255" type="string"/>
      <att name="NODE_CUSTOMGRAPHICS_9" value="org.cytoscape.ding.customgraphics.NullCustomGraphics,0,[ Remove Graphics ]," type="string"/>
      <att name="NODE_CUSTOMGRAPHICS_SIZE_4" value="0.0" type="string"/>
      <att name="NODE_LABEL_COLOR" value="#000000" type="string"/>
      <att name="NODE_CUSTOMGRAPHICS_POSITION_2" value="C,C,c,0.00,0.00" type="string"/>
      <att name="NODE_CUSTOMGRAPHICS_6" value="org.cytoscape.ding.customgraphics.NullCustomGraphics,0,[ Remove Graphics ]," type="string"/>
      <att name="NODE_VISIBLE" value="true" type="string"/>
      <att name="NODE_CUSTOMGRAPHICS_3" value="org.cytoscape.ding.customgraphics.NullCustomGraphics,0,[ Remove Graphics ]," type="string"/>
      <att name="NODE_CUSTOMGRAPHICS_5" value="org.cytoscape.ding.customgraphics.NullCustomGraphics,0,[ Remove Graphics ]," type="string"/>
      <att name="NODE_CUSTOMGRAPHICS_POSITION_4" value="C,C,c,0.00,0.00" type="string"/>
      <att name="NODE_CUSTOMGRAPHICS_POSITION_6" value="C,C,c,0.00,0.00" type="string"/>
      <att name="NODE_CUSTOMGRAPHICS_POSITION_8" value="C,C,c,0.00,0.00" type="string"/>
      <att name="NODE_DEPTH" value="0.0" type="string"/>
      <att name="NODE_CUSTOMGRAPHICS_7" value="org.cytoscape.ding.customgraphics.NullCustomGraphics,0,[ Remove Graphics ]," type="string"/>
      <att name="NODE_LABEL_POSITION" value="C,C,c,0.00,0.00" type="string"/>
      <att name="NODE_CUSTOMGRAPHICS_4" value="org.cytoscape.ding.customgraphics.NullCustomGraphics,0,[ Remove Graphics ]," type="string"/>
      <att name="NODE_CUSTOMGRAPHICS_SIZE_6" value="0.0" type="string"/>
      <att name="NODE_CUSTOMGRAPHICS_SIZE_9" value="0.0" type="string"/>
      <att name="NODE_CUSTOMGRAPHICS_1" value="org.cytoscape.ding.customgraphics.NullCustomGraphics,0,[ Remove Graphics ]," type="string"/>
      <att name="NODE_CUSTOMGRAPHICS_SIZE_2" value="0.0" type="string"/>
      <att name="NODE_BORDER_STROKE" value="SOLID" type="string"/>
      <att name="NODE_CUSTOMGRAPHICS_SIZE_1" value="0.0" type="string"/>
      <att name="NODE_CUSTOMGRAPHICS_POSITION_7" value="C,C,c,0.00,0.00" type="string"/>
      <att name="NODE_CUSTOMGRAPHICS_POSITION_3" value="C,C,c,0.00,0.00" type="string"/>
      <att name="NODE_TOOLTIP" value="" type="string"/>
      <att name="NODE_CUSTOMGRAPHICS_POSITION_9" value="C,C,c,0.00,0.00" type="string"/>
      <att name="NODE_CUSTOMGRAPHICS_SIZE_3" value="0.0" type="string"/>
      <att name="NODE_CUSTOMGRAPHICS_SIZE_5" value="0.0" type="string"/>
      <att name="NODE_LABEL_WIDTH" value="200.0" type="string"/>
      <att name="NODE_CUSTOMGRAPHICS_SIZE_7" value="0.0" type="string"/>
      <att name="NODE_CUSTOMGRAPHICS_8" value="org.cytoscape.ding.customgraphics.NullCustomGraphics,0,[ Remove Graphics ]," type="string"/>
      <att name="NODE_LABEL" value="YBX1" type="string"/>
      <att name="NODE_CUSTOMGRAPHICS_2" value="org.cytoscape.ding.customgraphics.NullCustomGraphics,0,[ Remove Graphics ]," type="string"/>
      <att name="NODE_BORDER_TRANSPARENCY" value="255" type="string"/>
      <att name="NODE_NESTED_NETWORK_IMAGE_VISIBLE" value="true" type="string"/>
      <att name="NODE_SELECTED" value="false" type="string"/>
      <att name="NODE_SELECTED_PAINT" value="#FFFF00" type="string"/>
      <att name="NODE_LABEL_FONT_FACE" value="Dialog.plain,plain,12" type="string"/>
      <att name="NODE_CUSTOMGRAPHICS_POSITION_1" value="C,C,c,0.00,0.00" type="string"/>
    </graphics>
  </node>
  <node id="1533" label="COL17A1">
    <att name="shared name" value="COL17A1" type="string"/>
    <att name="name" value="COL17A1" type="string"/>
    <att name="selected" value="0" type="boolean"/>
    <att name="isExcludedFromPaths" value="0" type="boolean"/>
    <att name="Matching.Attribute.2" type="list">
      <att name="Matching.Attribute.2" value="COL17A1" type="string"/>
    </att>
    <att name="LogFC" value="1.1821" type="real"/>
    <att name="Matching.Attribute" type="list">
      <att name="Matching.Attribute" value="COL17A1" type="string"/>
    </att>
    <att name="Matching.Attribute.1" type="list">
      <att name="Matching.Attribute.1" value="COL17A1" type="string"/>
    </att>
    <att name="Nature" value="meta-signature" type="string"/>
    <att name="Type" value="gene" type="string"/>
    <att name="isInPath" value="0" type="boolean" cy:hidden="1"/>
    <graphics width="4.0" x="585.0" w="70.0" outline="#006699" y="1726.0" fill="#FF0033" h="30.0" type="ROUND_RECTANGLE" z="0.0">
      <att name="NODE_TRANSPARENCY" value="255" type="string"/>
      <att name="NODE_CUSTOMGRAPHICS_SIZE_8" value="0.0" type="string"/>
      <att name="NODE_CUSTOMGRAPHICS_POSITION_5" value="C,C,c,0.00,0.00" type="string"/>
      <att name="NODE_LABEL_FONT_SIZE" value="12" type="string"/>
      <att name="NODE_LABEL_TRANSPARENCY" value="255" type="string"/>
      <att name="NODE_CUSTOMGRAPHICS_9" value="org.cytoscape.ding.customgraphics.NullCustomGraphics,0,[ Remove Graphics ]," type="string"/>
      <att name="NODE_CUSTOMGRAPHICS_SIZE_4" value="0.0" type="string"/>
      <att name="NODE_LABEL_COLOR" value="#000000" type="string"/>
      <att name="NODE_CUSTOMGRAPHICS_POSITION_2" value="C,C,c,0.00,0.00" type="string"/>
      <att name="NODE_CUSTOMGRAPHICS_6" value="org.cytoscape.ding.customgraphics.NullCustomGraphics,0,[ Remove Graphics ]," type="string"/>
      <att name="NODE_VISIBLE" value="true" type="string"/>
      <att name="NODE_CUSTOMGRAPHICS_3" value="org.cytoscape.ding.customgraphics.NullCustomGraphics,0,[ Remove Graphics ]," type="string"/>
      <att name="NODE_CUSTOMGRAPHICS_5" value="org.cytoscape.ding.customgraphics.NullCustomGraphics,0,[ Remove Graphics ]," type="string"/>
      <att name="NODE_CUSTOMGRAPHICS_POSITION_4" value="C,C,c,0.00,0.00" type="string"/>
      <att name="NODE_CUSTOMGRAPHICS_POSITION_6" value="C,C,c,0.00,0.00" type="string"/>
      <att name="NODE_CUSTOMGRAPHICS_POSITION_8" value="C,C,c,0.00,0.00" type="string"/>
      <att name="NODE_DEPTH" value="0.0" type="string"/>
      <att name="NODE_CUSTOMGRAPHICS_7" value="org.cytoscape.ding.customgraphics.NullCustomGraphics,0,[ Remove Graphics ]," type="string"/>
      <att name="NODE_LABEL_POSITION" value="C,C,c,0.00,0.00" type="string"/>
      <att name="NODE_CUSTOMGRAPHICS_4" value="org.cytoscape.ding.customgraphics.NullCustomGraphics,0,[ Remove Graphics ]," type="string"/>
      <att name="NODE_CUSTOMGRAPHICS_SIZE_6" value="0.0" type="string"/>
      <att name="NODE_CUSTOMGRAPHICS_SIZE_9" value="0.0" type="string"/>
      <att name="NODE_CUSTOMGRAPHICS_1" value="org.cytoscape.ding.customgraphics.NullCustomGraphics,0,[ Remove Graphics ]," type="string"/>
      <att name="NODE_CUSTOMGRAPHICS_SIZE_2" value="0.0" type="string"/>
      <att name="NODE_BORDER_STROKE" value="SOLID" type="string"/>
      <att name="NODE_CUSTOMGRAPHICS_SIZE_1" value="0.0" type="string"/>
      <att name="NODE_CUSTOMGRAPHICS_POSITION_7" value="C,C,c,0.00,0.00" type="string"/>
      <att name="NODE_CUSTOMGRAPHICS_POSITION_3" value="C,C,c,0.00,0.00" type="string"/>
      <att name="NODE_TOOLTIP" value="" type="string"/>
      <att name="NODE_CUSTOMGRAPHICS_POSITION_9" value="C,C,c,0.00,0.00" type="string"/>
      <att name="NODE_CUSTOMGRAPHICS_SIZE_3" value="0.0" type="string"/>
      <att name="NODE_CUSTOMGRAPHICS_SIZE_5" value="0.0" type="string"/>
      <att name="NODE_LABEL_WIDTH" value="200.0" type="string"/>
      <att name="NODE_CUSTOMGRAPHICS_SIZE_7" value="0.0" type="string"/>
      <att name="NODE_CUSTOMGRAPHICS_8" value="org.cytoscape.ding.customgraphics.NullCustomGraphics,0,[ Remove Graphics ]," type="string"/>
      <att name="NODE_LABEL" value="COL17A1" type="string"/>
      <att name="NODE_CUSTOMGRAPHICS_2" value="org.cytoscape.ding.customgraphics.NullCustomGraphics,0,[ Remove Graphics ]," type="string"/>
      <att name="NODE_BORDER_TRANSPARENCY" value="255" type="string"/>
      <att name="NODE_NESTED_NETWORK_IMAGE_VISIBLE" value="true" type="string"/>
      <att name="NODE_SELECTED" value="false" type="string"/>
      <att name="NODE_SELECTED_PAINT" value="#FFFF00" type="string"/>
      <att name="NODE_LABEL_FONT_FACE" value="Dialog.plain,plain,12" type="string"/>
      <att name="NODE_CUSTOMGRAPHICS_POSITION_1" value="C,C,c,0.00,0.00" type="string"/>
    </graphics>
  </node>
  <node id="1532" label="CDO1">
    <att name="shared name" value="CDO1" type="string"/>
    <att name="name" value="CDO1" type="string"/>
    <att name="selected" value="0" type="boolean"/>
    <att name="isExcludedFromPaths" value="0" type="boolean"/>
    <att name="Matching.Attribute.2" type="list">
      <att name="Matching.Attribute.2" value="CDO1" type="string"/>
    </att>
    <att name="LogFC" value="0.41263" type="real"/>
    <att name="Matching.Attribute" type="list">
      <att name="Matching.Attribute" value="CDO1" type="string"/>
    </att>
    <att name="Matching.Attribute.1" type="list">
      <att name="Matching.Attribute.1" value="CDO1" type="string"/>
    </att>
    <att name="Nature" value="meta-signature" type="string"/>
    <att name="Type" value="gene" type="string"/>
    <att name="isInPath" value="0" type="boolean" cy:hidden="1"/>
    <graphics width="4.0" x="1002.0" w="70.0" outline="#006699" y="1269.0" fill="#FF9999" h="30.0" type="ROUND_RECTANGLE" z="0.0">
      <att name="NODE_TRANSPARENCY" value="255" type="string"/>
      <att name="NODE_CUSTOMGRAPHICS_SIZE_8" value="0.0" type="string"/>
      <att name="NODE_CUSTOMGRAPHICS_POSITION_5" value="C,C,c,0.00,0.00" type="string"/>
      <att name="NODE_LABEL_FONT_SIZE" value="12" type="string"/>
      <att name="NODE_LABEL_TRANSPARENCY" value="255" type="string"/>
      <att name="NODE_CUSTOMGRAPHICS_9" value="org.cytoscape.ding.customgraphics.NullCustomGraphics,0,[ Remove Graphics ]," type="string"/>
      <att name="NODE_CUSTOMGRAPHICS_SIZE_4" value="0.0" type="string"/>
      <att name="NODE_LABEL_COLOR" value="#000000" type="string"/>
      <att name="NODE_CUSTOMGRAPHICS_POSITION_2" value="C,C,c,0.00,0.00" type="string"/>
      <att name="NODE_CUSTOMGRAPHICS_6" value="org.cytoscape.ding.customgraphics.NullCustomGraphics,0,[ Remove Graphics ]," type="string"/>
      <att name="NODE_VISIBLE" value="true" type="string"/>
      <att name="NODE_CUSTOMGRAPHICS_3" value="org.cytoscape.ding.customgraphics.NullCustomGraphics,0,[ Remove Graphics ]," type="string"/>
      <att name="NODE_CUSTOMGRAPHICS_5" value="org.cytoscape.ding.customgraphics.NullCustomGraphics,0,[ Remove Graphics ]," type="string"/>
      <att name="NODE_CUSTOMGRAPHICS_POSITION_4" value="C,C,c,0.00,0.00" type="string"/>
      <att name="NODE_CUSTOMGRAPHICS_POSITION_6" value="C,C,c,0.00,0.00" type="string"/>
      <att name="NODE_CUSTOMGRAPHICS_POSITION_8" value="C,C,c,0.00,0.00" type="string"/>
      <att name="NODE_DEPTH" value="0.0" type="string"/>
      <att name="NODE_CUSTOMGRAPHICS_7" value="org.cytoscape.ding.customgraphics.NullCustomGraphics,0,[ Remove Graphics ]," type="string"/>
      <att name="NODE_LABEL_POSITION" value="C,C,c,0.00,0.00" type="string"/>
      <att name="NODE_CUSTOMGRAPHICS_4" value="org.cytoscape.ding.customgraphics.NullCustomGraphics,0,[ Remove Graphics ]," type="string"/>
      <att name="NODE_CUSTOMGRAPHICS_SIZE_6" value="0.0" type="string"/>
      <att name="NODE_CUSTOMGRAPHICS_SIZE_9" value="0.0" type="string"/>
      <att name="NODE_CUSTOMGRAPHICS_1" value="org.cytoscape.ding.customgraphics.NullCustomGraphics,0,[ Remove Graphics ]," type="string"/>
      <att name="NODE_CUSTOMGRAPHICS_SIZE_2" value="0.0" type="string"/>
      <att name="NODE_BORDER_STROKE" value="SOLID" type="string"/>
      <att name="NODE_CUSTOMGRAPHICS_SIZE_1" value="0.0" type="string"/>
      <att name="NODE_CUSTOMGRAPHICS_POSITION_7" value="C,C,c,0.00,0.00" type="string"/>
      <att name="NODE_CUSTOMGRAPHICS_POSITION_3" value="C,C,c,0.00,0.00" type="string"/>
      <att name="NODE_TOOLTIP" value="" type="string"/>
      <att name="NODE_CUSTOMGRAPHICS_POSITION_9" value="C,C,c,0.00,0.00" type="string"/>
      <att name="NODE_CUSTOMGRAPHICS_SIZE_3" value="0.0" type="string"/>
      <att name="NODE_CUSTOMGRAPHICS_SIZE_5" value="0.0" type="string"/>
      <att name="NODE_LABEL_WIDTH" value="200.0" type="string"/>
      <att name="NODE_CUSTOMGRAPHICS_SIZE_7" value="0.0" type="string"/>
      <att name="NODE_CUSTOMGRAPHICS_8" value="org.cytoscape.ding.customgraphics.NullCustomGraphics,0,[ Remove Graphics ]," type="string"/>
      <att name="NODE_LABEL" value="CDO1" type="string"/>
      <att name="NODE_CUSTOMGRAPHICS_2" value="org.cytoscape.ding.customgraphics.NullCustomGraphics,0,[ Remove Graphics ]," type="string"/>
      <att name="NODE_BORDER_TRANSPARENCY" value="255" type="string"/>
      <att name="NODE_NESTED_NETWORK_IMAGE_VISIBLE" value="true" type="string"/>
      <att name="NODE_SELECTED" value="false" type="string"/>
      <att name="NODE_SELECTED_PAINT" value="#FFFF00" type="string"/>
      <att name="NODE_LABEL_FONT_FACE" value="Dialog.plain,plain,12" type="string"/>
      <att name="NODE_CUSTOMGRAPHICS_POSITION_1" value="C,C,c,0.00,0.00" type="string"/>
    </graphics>
  </node>
  <node id="1531" label="EGFL6">
    <att name="shared name" value="EGFL6" type="string"/>
    <att name="name" value="EGFL6" type="string"/>
    <att name="selected" value="0" type="boolean"/>
    <att name="isExcludedFromPaths" value="0" type="boolean"/>
    <att name="Matching.Attribute.2" type="list">
      <att name="Matching.Attribute.2" value="EGFL6" type="string"/>
    </att>
    <att name="LogFC" value="-0.46283" type="real"/>
    <att name="Matching.Attribute" type="list">
      <att name="Matching.Attribute" value="EGFL6" type="string"/>
    </att>
    <att name="Matching.Attribute.1" type="list">
      <att name="Matching.Attribute.1" value="EGFL6" type="string"/>
    </att>
    <att name="Nature" value="meta-signature" type="string"/>
    <att name="Type" value="gene" type="string"/>
    <att name="isInPath" value="0" type="boolean" cy:hidden="1"/>
    <graphics width="4.0" x="1166.0" w="70.0" outline="#006699" y="1675.0" fill="#66FFFF" h="30.0" type="ROUND_RECTANGLE" z="0.0">
      <att name="NODE_TRANSPARENCY" value="255" type="string"/>
      <att name="NODE_CUSTOMGRAPHICS_SIZE_8" value="0.0" type="string"/>
      <att name="NODE_CUSTOMGRAPHICS_POSITION_5" value="C,C,c,0.00,0.00" type="string"/>
      <att name="NODE_LABEL_FONT_SIZE" value="12" type="string"/>
      <att name="NODE_LABEL_TRANSPARENCY" value="255" type="string"/>
      <att name="NODE_CUSTOMGRAPHICS_9" value="org.cytoscape.ding.customgraphics.NullCustomGraphics,0,[ Remove Graphics ]," type="string"/>
      <att name="NODE_CUSTOMGRAPHICS_SIZE_4" value="0.0" type="string"/>
      <att name="NODE_LABEL_COLOR" value="#000000" type="string"/>
      <att name="NODE_CUSTOMGRAPHICS_POSITION_2" value="C,C,c,0.00,0.00" type="string"/>
      <att name="NODE_CUSTOMGRAPHICS_6" value="org.cytoscape.ding.customgraphics.NullCustomGraphics,0,[ Remove Graphics ]," type="string"/>
      <att name="NODE_VISIBLE" value="true" type="string"/>
      <att name="NODE_CUSTOMGRAPHICS_3" value="org.cytoscape.ding.customgraphics.NullCustomGraphics,0,[ Remove Graphics ]," type="string"/>
      <att name="NODE_CUSTOMGRAPHICS_5" value="org.cytoscape.ding.customgraphics.NullCustomGraphics,0,[ Remove Graphics ]," type="string"/>
      <att name="NODE_CUSTOMGRAPHICS_POSITION_4" value="C,C,c,0.00,0.00" type="string"/>
      <att name="NODE_CUSTOMGRAPHICS_POSITION_6" value="C,C,c,0.00,0.00" type="string"/>
      <att name="NODE_CUSTOMGRAPHICS_POSITION_8" value="C,C,c,0.00,0.00" type="string"/>
      <att name="NODE_DEPTH" value="0.0" type="string"/>
      <att name="NODE_CUSTOMGRAPHICS_7" value="org.cytoscape.ding.customgraphics.NullCustomGraphics,0,[ Remove Graphics ]," type="string"/>
      <att name="NODE_LABEL_POSITION" value="C,C,c,0.00,0.00" type="string"/>
      <att name="NODE_CUSTOMGRAPHICS_4" value="org.cytoscape.ding.customgraphics.NullCustomGraphics,0,[ Remove Graphics ]," type="string"/>
      <att name="NODE_CUSTOMGRAPHICS_SIZE_6" value="0.0" type="string"/>
      <att name="NODE_CUSTOMGRAPHICS_SIZE_9" value="0.0" type="string"/>
      <att name="NODE_CUSTOMGRAPHICS_1" value="org.cytoscape.ding.customgraphics.NullCustomGraphics,0,[ Remove Graphics ]," type="string"/>
      <att name="NODE_CUSTOMGRAPHICS_SIZE_2" value="0.0" type="string"/>
      <att name="NODE_BORDER_STROKE" value="SOLID" type="string"/>
      <att name="NODE_CUSTOMGRAPHICS_SIZE_1" value="0.0" type="string"/>
      <att name="NODE_CUSTOMGRAPHICS_POSITION_7" value="C,C,c,0.00,0.00" type="string"/>
      <att name="NODE_CUSTOMGRAPHICS_POSITION_3" value="C,C,c,0.00,0.00" type="string"/>
      <att name="NODE_TOOLTIP" value="" type="string"/>
      <att name="NODE_CUSTOMGRAPHICS_POSITION_9" value="C,C,c,0.00,0.00" type="string"/>
      <att name="NODE_CUSTOMGRAPHICS_SIZE_3" value="0.0" type="string"/>
      <att name="NODE_CUSTOMGRAPHICS_SIZE_5" value="0.0" type="string"/>
      <att name="NODE_LABEL_WIDTH" value="200.0" type="string"/>
      <att name="NODE_CUSTOMGRAPHICS_SIZE_7" value="0.0" type="string"/>
      <att name="NODE_CUSTOMGRAPHICS_8" value="org.cytoscape.ding.customgraphics.NullCustomGraphics,0,[ Remove Graphics ]," type="string"/>
      <att name="NODE_LABEL" value="EGFL6" type="string"/>
      <att name="NODE_CUSTOMGRAPHICS_2" value="org.cytoscape.ding.customgraphics.NullCustomGraphics,0,[ Remove Graphics ]," type="string"/>
      <att name="NODE_BORDER_TRANSPARENCY" value="255" type="string"/>
      <att name="NODE_NESTED_NETWORK_IMAGE_VISIBLE" value="true" type="string"/>
      <att name="NODE_SELECTED" value="false" type="string"/>
      <att name="NODE_SELECTED_PAINT" value="#FFFF00" type="string"/>
      <att name="NODE_LABEL_FONT_FACE" value="Dialog.plain,plain,12" type="string"/>
      <att name="NODE_CUSTOMGRAPHICS_POSITION_1" value="C,C,c,0.00,0.00" type="string"/>
    </graphics>
  </node>
  <node id="1530" label="GATM">
    <att name="shared name" value="GATM" type="string"/>
    <att name="name" value="GATM" type="string"/>
    <att name="selected" value="0" type="boolean"/>
    <att name="isExcludedFromPaths" value="0" type="boolean"/>
    <att name="Matching.Attribute.2" type="list">
      <att name="Matching.Attribute.2" value="GATM" type="string"/>
    </att>
    <att name="LogFC" value="-0.42403" type="real"/>
    <att name="Matching.Attribute" type="list">
      <att name="Matching.Attribute" value="" type="string"/>
    </att>
    <att name="Matching.Attribute.1" type="list">
      <att name="Matching.Attribute.1" value="" type="string"/>
    </att>
    <att name="Nature" value="meta-signature" type="string"/>
    <att name="Type" value="gene" type="string"/>
    <att name="isInPath" value="0" type="boolean" cy:hidden="1"/>
    <graphics width="4.0" x="916.852293980198" w="70.0" outline="#006699" y="1664.2256323519146" fill="#66FFFF" h="30.0" type="ROUND_RECTANGLE" z="0.0">
      <att name="NODE_TRANSPARENCY" value="255" type="string"/>
      <att name="NODE_CUSTOMGRAPHICS_SIZE_8" value="0.0" type="string"/>
      <att name="NODE_CUSTOMGRAPHICS_POSITION_5" value="C,C,c,0.00,0.00" type="string"/>
      <att name="NODE_LABEL_FONT_SIZE" value="12" type="string"/>
      <att name="NODE_LABEL_TRANSPARENCY" value="255" type="string"/>
      <att name="NODE_CUSTOMGRAPHICS_9" value="org.cytoscape.ding.customgraphics.NullCustomGraphics,0,[ Remove Graphics ]," type="string"/>
      <att name="NODE_CUSTOMGRAPHICS_SIZE_4" value="0.0" type="string"/>
      <att name="NODE_LABEL_COLOR" value="#000000" type="string"/>
      <att name="NODE_CUSTOMGRAPHICS_POSITION_2" value="C,C,c,0.00,0.00" type="string"/>
      <att name="NODE_CUSTOMGRAPHICS_6" value="org.cytoscape.ding.customgraphics.NullCustomGraphics,0,[ Remove Graphics ]," type="string"/>
      <att name="NODE_VISIBLE" value="true" type="string"/>
      <att name="NODE_CUSTOMGRAPHICS_3" value="org.cytoscape.ding.customgraphics.NullCustomGraphics,0,[ Remove Graphics ]," type="string"/>
      <att name="NODE_CUSTOMGRAPHICS_5" value="org.cytoscape.ding.customgraphics.NullCustomGraphics,0,[ Remove Graphics ]," type="string"/>
      <att name="NODE_CUSTOMGRAPHICS_POSITION_4" value="C,C,c,0.00,0.00" type="string"/>
      <att name="NODE_CUSTOMGRAPHICS_POSITION_6" value="C,C,c,0.00,0.00" type="string"/>
      <att name="NODE_CUSTOMGRAPHICS_POSITION_8" value="C,C,c,0.00,0.00" type="string"/>
      <att name="NODE_DEPTH" value="0.0" type="string"/>
      <att name="NODE_CUSTOMGRAPHICS_7" value="org.cytoscape.ding.customgraphics.NullCustomGraphics,0,[ Remove Graphics ]," type="string"/>
      <att name="NODE_LABEL_POSITION" value="C,C,c,0.00,0.00" type="string"/>
      <att name="NODE_CUSTOMGRAPHICS_4" value="org.cytoscape.ding.customgraphics.NullCustomGraphics,0,[ Remove Graphics ]," type="string"/>
      <att name="NODE_CUSTOMGRAPHICS_SIZE_6" value="0.0" type="string"/>
      <att name="NODE_CUSTOMGRAPHICS_SIZE_9" value="0.0" type="string"/>
      <att name="NODE_CUSTOMGRAPHICS_1" value="org.cytoscape.ding.customgraphics.NullCustomGraphics,0,[ Remove Graphics ]," type="string"/>
      <att name="NODE_CUSTOMGRAPHICS_SIZE_2" value="0.0" type="string"/>
      <att name="NODE_BORDER_STROKE" value="SOLID" type="string"/>
      <att name="NODE_CUSTOMGRAPHICS_SIZE_1" value="0.0" type="string"/>
      <att name="NODE_CUSTOMGRAPHICS_POSITION_7" value="C,C,c,0.00,0.00" type="string"/>
      <att name="NODE_CUSTOMGRAPHICS_POSITION_3" value="C,C,c,0.00,0.00" type="string"/>
      <att name="NODE_TOOLTIP" value="" type="string"/>
      <att name="NODE_CUSTOMGRAPHICS_POSITION_9" value="C,C,c,0.00,0.00" type="string"/>
      <att name="NODE_CUSTOMGRAPHICS_SIZE_3" value="0.0" type="string"/>
      <att name="NODE_CUSTOMGRAPHICS_SIZE_5" value="0.0" type="string"/>
      <att name="NODE_LABEL_WIDTH" value="200.0" type="string"/>
      <att name="NODE_CUSTOMGRAPHICS_SIZE_7" value="0.0" type="string"/>
      <att name="NODE_CUSTOMGRAPHICS_8" value="org.cytoscape.ding.customgraphics.NullCustomGraphics,0,[ Remove Graphics ]," type="string"/>
      <att name="NODE_LABEL" value="GATM" type="string"/>
      <att name="NODE_CUSTOMGRAPHICS_2" value="org.cytoscape.ding.customgraphics.NullCustomGraphics,0,[ Remove Graphics ]," type="string"/>
      <att name="NODE_BORDER_TRANSPARENCY" value="255" type="string"/>
      <att name="NODE_NESTED_NETWORK_IMAGE_VISIBLE" value="true" type="string"/>
      <att name="NODE_SELECTED" value="false" type="string"/>
      <att name="NODE_SELECTED_PAINT" value="#FFFF00" type="string"/>
      <att name="NODE_LABEL_FONT_FACE" value="Dialog.plain,plain,12" type="string"/>
      <att name="NODE_CUSTOMGRAPHICS_POSITION_1" value="C,C,c,0.00,0.00" type="string"/>
    </graphics>
  </node>
  <node id="1529" label="ADAP2">
    <att name="shared name" value="ADAP2" type="string"/>
    <att name="name" value="ADAP2" type="string"/>
    <att name="selected" value="0" type="boolean"/>
    <att name="isExcludedFromPaths" value="0" type="boolean"/>
    <att name="Matching.Attribute.2" type="list">
      <att name="Matching.Attribute.2" value="ADAP2" type="string"/>
    </att>
    <att name="LogFC" value="-0.33109" type="real"/>
    <att name="Matching.Attribute" type="list">
      <att name="Matching.Attribute" value="ADAP2" type="string"/>
    </att>
    <att name="Matching.Attribute.1" type="list">
      <att name="Matching.Attribute.1" value="ADAP2" type="string"/>
    </att>
    <att name="Nature" value="meta-signature" type="string"/>
    <att name="Type" value="gene" type="string"/>
    <att name="isInPath" value="0" type="boolean" cy:hidden="1"/>
    <graphics width="4.0" x="1597.0" w="70.0" outline="#006699" y="2151.0" fill="#66FFFF" h="30.0" type="ROUND_RECTANGLE" z="0.0">
      <att name="NODE_TRANSPARENCY" value="255" type="string"/>
      <att name="NODE_CUSTOMGRAPHICS_SIZE_8" value="0.0" type="string"/>
      <att name="NODE_CUSTOMGRAPHICS_POSITION_5" value="C,C,c,0.00,0.00" type="string"/>
      <att name="NODE_LABEL_FONT_SIZE" value="12" type="string"/>
      <att name="NODE_LABEL_TRANSPARENCY" value="255" type="string"/>
      <att name="NODE_CUSTOMGRAPHICS_9" value="org.cytoscape.ding.customgraphics.NullCustomGraphics,0,[ Remove Graphics ]," type="string"/>
      <att name="NODE_CUSTOMGRAPHICS_SIZE_4" value="0.0" type="string"/>
      <att name="NODE_LABEL_COLOR" value="#000000" type="string"/>
      <att name="NODE_CUSTOMGRAPHICS_POSITION_2" value="C,C,c,0.00,0.00" type="string"/>
      <att name="NODE_CUSTOMGRAPHICS_6" value="org.cytoscape.ding.customgraphics.NullCustomGraphics,0,[ Remove Graphics ]," type="string"/>
      <att name="NODE_VISIBLE" value="true" type="string"/>
      <att name="NODE_CUSTOMGRAPHICS_3" value="org.cytoscape.ding.customgraphics.NullCustomGraphics,0,[ Remove Graphics ]," type="string"/>
      <att name="NODE_CUSTOMGRAPHICS_5" value="org.cytoscape.ding.customgraphics.NullCustomGraphics,0,[ Remove Graphics ]," type="string"/>
      <att name="NODE_CUSTOMGRAPHICS_POSITION_4" value="C,C,c,0.00,0.00" type="string"/>
      <att name="NODE_CUSTOMGRAPHICS_POSITION_6" value="C,C,c,0.00,0.00" type="string"/>
      <att name="NODE_CUSTOMGRAPHICS_POSITION_8" value="C,C,c,0.00,0.00" type="string"/>
      <att name="NODE_DEPTH" value="0.0" type="string"/>
      <att name="NODE_CUSTOMGRAPHICS_7" value="org.cytoscape.ding.customgraphics.NullCustomGraphics,0,[ Remove Graphics ]," type="string"/>
      <att name="NODE_LABEL_POSITION" value="C,C,c,0.00,0.00" type="string"/>
      <att name="NODE_CUSTOMGRAPHICS_4" value="org.cytoscape.ding.customgraphics.NullCustomGraphics,0,[ Remove Graphics ]," type="string"/>
      <att name="NODE_CUSTOMGRAPHICS_SIZE_6" value="0.0" type="string"/>
      <att name="NODE_CUSTOMGRAPHICS_SIZE_9" value="0.0" type="string"/>
      <att name="NODE_CUSTOMGRAPHICS_1" value="org.cytoscape.ding.customgraphics.NullCustomGraphics,0,[ Remove Graphics ]," type="string"/>
      <att name="NODE_CUSTOMGRAPHICS_SIZE_2" value="0.0" type="string"/>
      <att name="NODE_BORDER_STROKE" value="SOLID" type="string"/>
      <att name="NODE_CUSTOMGRAPHICS_SIZE_1" value="0.0" type="string"/>
      <att name="NODE_CUSTOMGRAPHICS_POSITION_7" value="C,C,c,0.00,0.00" type="string"/>
      <att name="NODE_CUSTOMGRAPHICS_POSITION_3" value="C,C,c,0.00,0.00" type="string"/>
      <att name="NODE_TOOLTIP" value="" type="string"/>
      <att name="NODE_CUSTOMGRAPHICS_POSITION_9" value="C,C,c,0.00,0.00" type="string"/>
      <att name="NODE_CUSTOMGRAPHICS_SIZE_3" value="0.0" type="string"/>
      <att name="NODE_CUSTOMGRAPHICS_SIZE_5" value="0.0" type="string"/>
      <att name="NODE_LABEL_WIDTH" value="200.0" type="string"/>
      <att name="NODE_CUSTOMGRAPHICS_SIZE_7" value="0.0" type="string"/>
      <att name="NODE_CUSTOMGRAPHICS_8" value="org.cytoscape.ding.customgraphics.NullCustomGraphics,0,[ Remove Graphics ]," type="string"/>
      <att name="NODE_LABEL" value="ADAP2" type="string"/>
      <att name="NODE_CUSTOMGRAPHICS_2" value="org.cytoscape.ding.customgraphics.NullCustomGraphics,0,[ Remove Graphics ]," type="string"/>
      <att name="NODE_BORDER_TRANSPARENCY" value="255" type="string"/>
      <att name="NODE_NESTED_NETWORK_IMAGE_VISIBLE" value="true" type="string"/>
      <att name="NODE_SELECTED" value="false" type="string"/>
      <att name="NODE_SELECTED_PAINT" value="#FFFF00" type="string"/>
      <att name="NODE_LABEL_FONT_FACE" value="Dialog.plain,plain,12" type="string"/>
      <att name="NODE_CUSTOMGRAPHICS_POSITION_1" value="C,C,c,0.00,0.00" type="string"/>
    </graphics>
  </node>
  <node id="1528" label="CYSLTR1">
    <att name="shared name" value="CYSLTR1" type="string"/>
    <att name="name" value="CYSLTR1" type="string"/>
    <att name="selected" value="0" type="boolean"/>
    <att name="isExcludedFromPaths" value="0" type="boolean"/>
    <att name="Matching.Attribute.2" type="list">
      <att name="Matching.Attribute.2" value="CYSLTR1" type="string"/>
    </att>
    <att name="LogFC" value="-0.36314" type="real"/>
    <att name="Matching.Attribute" type="list">
      <att name="Matching.Attribute" value="CYSLTR1" type="string"/>
    </att>
    <att name="Matching.Attribute.1" type="list">
      <att name="Matching.Attribute.1" value="CYSLTR1" type="string"/>
    </att>
    <att name="Nature" value="meta-signature" type="string"/>
    <att name="Type" value="gene" type="string"/>
    <att name="isInPath" value="0" type="boolean" cy:hidden="1"/>
    <graphics width="4.0" x="602.5" w="70.0" outline="#006699" y="1314.0" fill="#66FFFF" h="30.0" type="ROUND_RECTANGLE" z="0.0">
      <att name="NODE_TRANSPARENCY" value="255" type="string"/>
      <att name="NODE_CUSTOMGRAPHICS_SIZE_8" value="0.0" type="string"/>
      <att name="NODE_CUSTOMGRAPHICS_POSITION_5" value="C,C,c,0.00,0.00" type="string"/>
      <att name="NODE_LABEL_FONT_SIZE" value="12" type="string"/>
      <att name="NODE_LABEL_TRANSPARENCY" value="255" type="string"/>
      <att name="NODE_CUSTOMGRAPHICS_9" value="org.cytoscape.ding.customgraphics.NullCustomGraphics,0,[ Remove Graphics ]," type="string"/>
      <att name="NODE_CUSTOMGRAPHICS_SIZE_4" value="0.0" type="string"/>
      <att name="NODE_LABEL_COLOR" value="#000000" type="string"/>
      <att name="NODE_CUSTOMGRAPHICS_POSITION_2" value="C,C,c,0.00,0.00" type="string"/>
      <att name="NODE_CUSTOMGRAPHICS_6" value="org.cytoscape.ding.customgraphics.NullCustomGraphics,0,[ Remove Graphics ]," type="string"/>
      <att name="NODE_VISIBLE" value="true" type="string"/>
      <att name="NODE_CUSTOMGRAPHICS_3" value="org.cytoscape.ding.customgraphics.NullCustomGraphics,0,[ Remove Graphics ]," type="string"/>
      <att name="NODE_CUSTOMGRAPHICS_5" value="org.cytoscape.ding.customgraphics.NullCustomGraphics,0,[ Remove Graphics ]," type="string"/>
      <att name="NODE_CUSTOMGRAPHICS_POSITION_4" value="C,C,c,0.00,0.00" type="string"/>
      <att name="NODE_CUSTOMGRAPHICS_POSITION_6" value="C,C,c,0.00,0.00" type="string"/>
      <att name="NODE_CUSTOMGRAPHICS_POSITION_8" value="C,C,c,0.00,0.00" type="string"/>
      <att name="NODE_DEPTH" value="0.0" type="string"/>
      <att name="NODE_CUSTOMGRAPHICS_7" value="org.cytoscape.ding.customgraphics.NullCustomGraphics,0,[ Remove Graphics ]," type="string"/>
      <att name="NODE_LABEL_POSITION" value="C,C,c,0.00,0.00" type="string"/>
      <att name="NODE_CUSTOMGRAPHICS_4" value="org.cytoscape.ding.customgraphics.NullCustomGraphics,0,[ Remove Graphics ]," type="string"/>
      <att name="NODE_CUSTOMGRAPHICS_SIZE_6" value="0.0" type="string"/>
      <att name="NODE_CUSTOMGRAPHICS_SIZE_9" value="0.0" type="string"/>
      <att name="NODE_CUSTOMGRAPHICS_1" value="org.cytoscape.ding.customgraphics.NullCustomGraphics,0,[ Remove Graphics ]," type="string"/>
      <att name="NODE_CUSTOMGRAPHICS_SIZE_2" value="0.0" type="string"/>
      <att name="NODE_BORDER_STROKE" value="SOLID" type="string"/>
      <att name="NODE_CUSTOMGRAPHICS_SIZE_1" value="0.0" type="string"/>
      <att name="NODE_CUSTOMGRAPHICS_POSITION_7" value="C,C,c,0.00,0.00" type="string"/>
      <att name="NODE_CUSTOMGRAPHICS_POSITION_3" value="C,C,c,0.00,0.00" type="string"/>
      <att name="NODE_TOOLTIP" value="" type="string"/>
      <att name="NODE_CUSTOMGRAPHICS_POSITION_9" value="C,C,c,0.00,0.00" type="string"/>
      <att name="NODE_CUSTOMGRAPHICS_SIZE_3" value="0.0" type="string"/>
      <att name="NODE_CUSTOMGRAPHICS_SIZE_5" value="0.0" type="string"/>
      <att name="NODE_LABEL_WIDTH" value="200.0" type="string"/>
      <att name="NODE_CUSTOMGRAPHICS_SIZE_7" value="0.0" type="string"/>
      <att name="NODE_CUSTOMGRAPHICS_8" value="org.cytoscape.ding.customgraphics.NullCustomGraphics,0,[ Remove Graphics ]," type="string"/>
      <att name="NODE_LABEL" value="CYSLTR1" type="string"/>
      <att name="NODE_CUSTOMGRAPHICS_2" value="org.cytoscape.ding.customgraphics.NullCustomGraphics,0,[ Remove Graphics ]," type="string"/>
      <att name="NODE_BORDER_TRANSPARENCY" value="255" type="string"/>
      <att name="NODE_NESTED_NETWORK_IMAGE_VISIBLE" value="true" type="string"/>
      <att name="NODE_SELECTED" value="false" type="string"/>
      <att name="NODE_SELECTED_PAINT" value="#FFFF00" type="string"/>
      <att name="NODE_LABEL_FONT_FACE" value="Dialog.plain,plain,12" type="string"/>
      <att name="NODE_CUSTOMGRAPHICS_POSITION_1" value="C,C,c,0.00,0.00" type="string"/>
    </graphics>
  </node>
  <node id="1527" label="FOXP3">
    <att name="shared name" value="FOXP3" type="string"/>
    <att name="name" value="FOXP3" type="string"/>
    <att name="selected" value="0" type="boolean"/>
    <att name="isExcludedFromPaths" value="0" type="boolean"/>
    <att name="Matching.Attribute.2" type="list">
      <att name="Matching.Attribute.2" value="FOXP3" type="string"/>
    </att>
    <att name="LogFC" type="real"/>
    <att name="Matching.Attribute" type="list">
      <att name="Matching.Attribute" value="" type="string"/>
    </att>
    <att name="Matching.Attribute.1" type="list">
      <att name="Matching.Attribute.1" value="" type="string"/>
    </att>
    <att name="Nature" value="Interactant" type="string"/>
    <att name="Type" value="TF" type="string"/>
    <att name="isInPath" value="0" type="boolean" cy:hidden="1"/>
    <graphics width="4.0" x="855.0" w="70.0" outline="#33FF00" y="1523.0" fill="#99FF00" h="30.0" type="OCTAGON" z="0.0">
      <att name="NODE_TRANSPARENCY" value="255" type="string"/>
      <att name="NODE_CUSTOMGRAPHICS_SIZE_8" value="0.0" type="string"/>
      <att name="NODE_CUSTOMGRAPHICS_POSITION_5" value="C,C,c,0.00,0.00" type="string"/>
      <att name="NODE_LABEL_FONT_SIZE" value="12" type="string"/>
      <att name="NODE_LABEL_TRANSPARENCY" value="255" type="string"/>
      <att name="NODE_CUSTOMGRAPHICS_9" value="org.cytoscape.ding.customgraphics.NullCustomGraphics,0,[ Remove Graphics ]," type="string"/>
      <att name="NODE_CUSTOMGRAPHICS_SIZE_4" value="0.0" type="string"/>
      <att name="NODE_LABEL_COLOR" value="#000000" type="string"/>
      <att name="NODE_CUSTOMGRAPHICS_POSITION_2" value="C,C,c,0.00,0.00" type="string"/>
      <att name="NODE_CUSTOMGRAPHICS_6" value="org.cytoscape.ding.customgraphics.NullCustomGraphics,0,[ Remove Graphics ]," type="string"/>
      <att name="NODE_VISIBLE" value="true" type="string"/>
      <att name="NODE_CUSTOMGRAPHICS_3" value="org.cytoscape.ding.customgraphics.NullCustomGraphics,0,[ Remove Graphics ]," type="string"/>
      <att name="NODE_CUSTOMGRAPHICS_5" value="org.cytoscape.ding.customgraphics.NullCustomGraphics,0,[ Remove Graphics ]," type="string"/>
      <att name="NODE_CUSTOMGRAPHICS_POSITION_4" value="C,C,c,0.00,0.00" type="string"/>
      <att name="NODE_CUSTOMGRAPHICS_POSITION_6" value="C,C,c,0.00,0.00" type="string"/>
      <att name="NODE_CUSTOMGRAPHICS_POSITION_8" value="C,C,c,0.00,0.00" type="string"/>
      <att name="NODE_DEPTH" value="0.0" type="string"/>
      <att name="NODE_CUSTOMGRAPHICS_7" value="org.cytoscape.ding.customgraphics.NullCustomGraphics,0,[ Remove Graphics ]," type="string"/>
      <att name="NODE_LABEL_POSITION" value="C,C,c,0.00,0.00" type="string"/>
      <att name="NODE_CUSTOMGRAPHICS_4" value="org.cytoscape.ding.customgraphics.NullCustomGraphics,0,[ Remove Graphics ]," type="string"/>
      <att name="NODE_CUSTOMGRAPHICS_SIZE_6" value="0.0" type="string"/>
      <att name="NODE_CUSTOMGRAPHICS_SIZE_9" value="0.0" type="string"/>
      <att name="NODE_CUSTOMGRAPHICS_1" value="org.cytoscape.ding.customgraphics.NullCustomGraphics,0,[ Remove Graphics ]," type="string"/>
      <att name="NODE_CUSTOMGRAPHICS_SIZE_2" value="0.0" type="string"/>
      <att name="NODE_BORDER_STROKE" value="SOLID" type="string"/>
      <att name="NODE_CUSTOMGRAPHICS_SIZE_1" value="0.0" type="string"/>
      <att name="NODE_CUSTOMGRAPHICS_POSITION_7" value="C,C,c,0.00,0.00" type="string"/>
      <att name="NODE_CUSTOMGRAPHICS_POSITION_3" value="C,C,c,0.00,0.00" type="string"/>
      <att name="NODE_TOOLTIP" value="" type="string"/>
      <att name="NODE_CUSTOMGRAPHICS_POSITION_9" value="C,C,c,0.00,0.00" type="string"/>
      <att name="NODE_CUSTOMGRAPHICS_SIZE_3" value="0.0" type="string"/>
      <att name="NODE_CUSTOMGRAPHICS_SIZE_5" value="0.0" type="string"/>
      <att name="NODE_LABEL_WIDTH" value="200.0" type="string"/>
      <att name="NODE_CUSTOMGRAPHICS_SIZE_7" value="0.0" type="string"/>
      <att name="NODE_CUSTOMGRAPHICS_8" value="org.cytoscape.ding.customgraphics.NullCustomGraphics,0,[ Remove Graphics ]," type="string"/>
      <att name="NODE_LABEL" value="FOXP3" type="string"/>
      <att name="NODE_CUSTOMGRAPHICS_2" value="org.cytoscape.ding.customgraphics.NullCustomGraphics,0,[ Remove Graphics ]," type="string"/>
      <att name="NODE_BORDER_TRANSPARENCY" value="255" type="string"/>
      <att name="NODE_NESTED_NETWORK_IMAGE_VISIBLE" value="true" type="string"/>
      <att name="NODE_SELECTED" value="false" type="string"/>
      <att name="NODE_SELECTED_PAINT" value="#FFFF00" type="string"/>
      <att name="NODE_LABEL_FONT_FACE" value="Dialog.plain,plain,12" type="string"/>
      <att name="NODE_CUSTOMGRAPHICS_POSITION_1" value="C,C,c,0.00,0.00" type="string"/>
    </graphics>
  </node>
  <node id="1526" label="APOD">
    <att name="shared name" value="APOD" type="string"/>
    <att name="name" value="APOD" type="string"/>
    <att name="selected" value="0" type="boolean"/>
    <att name="isExcludedFromPaths" value="0" type="boolean"/>
    <att name="Matching.Attribute.2" type="list">
      <att name="Matching.Attribute.2" value="APOD" type="string"/>
    </att>
    <att name="LogFC" value="-0.48393" type="real"/>
    <att name="Matching.Attribute" type="list">
      <att name="Matching.Attribute" value="APOD" type="string"/>
    </att>
    <att name="Matching.Attribute.1" type="list">
      <att name="Matching.Attribute.1" value="APOD" type="string"/>
    </att>
    <att name="Nature" value="meta-signature" type="string"/>
    <att name="Type" value="gene" type="string"/>
    <att name="isInPath" value="0" type="boolean" cy:hidden="1"/>
    <graphics width="4.0" x="670.0" w="70.0" outline="#006699" y="1769.0" fill="#66FFFF" h="30.0" type="ROUND_RECTANGLE" z="0.0">
      <att name="NODE_TRANSPARENCY" value="255" type="string"/>
      <att name="NODE_CUSTOMGRAPHICS_SIZE_8" value="0.0" type="string"/>
      <att name="NODE_CUSTOMGRAPHICS_POSITION_5" value="C,C,c,0.00,0.00" type="string"/>
      <att name="NODE_LABEL_FONT_SIZE" value="12" type="string"/>
      <att name="NODE_LABEL_TRANSPARENCY" value="255" type="string"/>
      <att name="NODE_CUSTOMGRAPHICS_9" value="org.cytoscape.ding.customgraphics.NullCustomGraphics,0,[ Remove Graphics ]," type="string"/>
      <att name="NODE_CUSTOMGRAPHICS_SIZE_4" value="0.0" type="string"/>
      <att name="NODE_LABEL_COLOR" value="#000000" type="string"/>
      <att name="NODE_CUSTOMGRAPHICS_POSITION_2" value="C,C,c,0.00,0.00" type="string"/>
      <att name="NODE_CUSTOMGRAPHICS_6" value="org.cytoscape.ding.customgraphics.NullCustomGraphics,0,[ Remove Graphics ]," type="string"/>
      <att name="NODE_VISIBLE" value="true" type="string"/>
      <att name="NODE_CUSTOMGRAPHICS_3" value="org.cytoscape.ding.customgraphics.NullCustomGraphics,0,[ Remove Graphics ]," type="string"/>
      <att name="NODE_CUSTOMGRAPHICS_5" value="org.cytoscape.ding.customgraphics.NullCustomGraphics,0,[ Remove Graphics ]," type="string"/>
      <att name="NODE_CUSTOMGRAPHICS_POSITION_4" value="C,C,c,0.00,0.00" type="string"/>
      <att name="NODE_CUSTOMGRAPHICS_POSITION_6" value="C,C,c,0.00,0.00" type="string"/>
      <att name="NODE_CUSTOMGRAPHICS_POSITION_8" value="C,C,c,0.00,0.00" type="string"/>
      <att name="NODE_DEPTH" value="0.0" type="string"/>
      <att name="NODE_CUSTOMGRAPHICS_7" value="org.cytoscape.ding.customgraphics.NullCustomGraphics,0,[ Remove Graphics ]," type="string"/>
      <att name="NODE_LABEL_POSITION" value="C,C,c,0.00,0.00" type="string"/>
      <att name="NODE_CUSTOMGRAPHICS_4" value="org.cytoscape.ding.customgraphics.NullCustomGraphics,0,[ Remove Graphics ]," type="string"/>
      <att name="NODE_CUSTOMGRAPHICS_SIZE_6" value="0.0" type="string"/>
      <att name="NODE_CUSTOMGRAPHICS_SIZE_9" value="0.0" type="string"/>
      <att name="NODE_CUSTOMGRAPHICS_1" value="org.cytoscape.ding.customgraphics.NullCustomGraphics,0,[ Remove Graphics ]," type="string"/>
      <att name="NODE_CUSTOMGRAPHICS_SIZE_2" value="0.0" type="string"/>
      <att name="NODE_BORDER_STROKE" value="SOLID" type="string"/>
      <att name="NODE_CUSTOMGRAPHICS_SIZE_1" value="0.0" type="string"/>
      <att name="NODE_CUSTOMGRAPHICS_POSITION_7" value="C,C,c,0.00,0.00" type="string"/>
      <att name="NODE_CUSTOMGRAPHICS_POSITION_3" value="C,C,c,0.00,0.00" type="string"/>
      <att name="NODE_TOOLTIP" value="" type="string"/>
      <att name="NODE_CUSTOMGRAPHICS_POSITION_9" value="C,C,c,0.00,0.00" type="string"/>
      <att name="NODE_CUSTOMGRAPHICS_SIZE_3" value="0.0" type="string"/>
      <att name="NODE_CUSTOMGRAPHICS_SIZE_5" value="0.0" type="string"/>
      <att name="NODE_LABEL_WIDTH" value="200.0" type="string"/>
      <att name="NODE_CUSTOMGRAPHICS_SIZE_7" value="0.0" type="string"/>
      <att name="NODE_CUSTOMGRAPHICS_8" value="org.cytoscape.ding.customgraphics.NullCustomGraphics,0,[ Remove Graphics ]," type="string"/>
      <att name="NODE_LABEL" value="APOD" type="string"/>
      <att name="NODE_CUSTOMGRAPHICS_2" value="org.cytoscape.ding.customgraphics.NullCustomGraphics,0,[ Remove Graphics ]," type="string"/>
      <att name="NODE_BORDER_TRANSPARENCY" value="255" type="string"/>
      <att name="NODE_NESTED_NETWORK_IMAGE_VISIBLE" value="true" type="string"/>
      <att name="NODE_SELECTED" value="false" type="string"/>
      <att name="NODE_SELECTED_PAINT" value="#FFFF00" type="string"/>
      <att name="NODE_LABEL_FONT_FACE" value="Dialog.plain,plain,12" type="string"/>
      <att name="NODE_CUSTOMGRAPHICS_POSITION_1" value="C,C,c,0.00,0.00" type="string"/>
    </graphics>
  </node>
  <node id="1525" label="AR">
    <att name="shared name" value="AR" type="string"/>
    <att name="name" value="AR" type="string"/>
    <att name="selected" value="0" type="boolean"/>
    <att name="isExcludedFromPaths" value="0" type="boolean"/>
    <att name="Matching.Attribute.2" type="list">
      <att name="Matching.Attribute.2" value="AR" type="string"/>
    </att>
    <att name="LogFC" type="real"/>
    <att name="Matching.Attribute" type="list">
      <att name="Matching.Attribute" value="AR" type="string"/>
    </att>
    <att name="Matching.Attribute.1" type="list">
      <att name="Matching.Attribute.1" value="AR" type="string"/>
    </att>
    <att name="Nature" value="Interactant" type="string"/>
    <att name="Type" value="TF" type="string"/>
    <att name="isInPath" value="0" type="boolean" cy:hidden="1"/>
    <graphics width="4.0" x="1503.5" w="70.0" outline="#33FF00" y="1485.0" fill="#99FF00" h="30.0" type="OCTAGON" z="0.0">
      <att name="NODE_TRANSPARENCY" value="255" type="string"/>
      <att name="NODE_CUSTOMGRAPHICS_SIZE_8" value="0.0" type="string"/>
      <att name="NODE_CUSTOMGRAPHICS_POSITION_5" value="C,C,c,0.00,0.00" type="string"/>
      <att name="NODE_LABEL_FONT_SIZE" value="12" type="string"/>
      <att name="NODE_LABEL_TRANSPARENCY" value="255" type="string"/>
      <att name="NODE_CUSTOMGRAPHICS_9" value="org.cytoscape.ding.customgraphics.NullCustomGraphics,0,[ Remove Graphics ]," type="string"/>
      <att name="NODE_CUSTOMGRAPHICS_SIZE_4" value="0.0" type="string"/>
      <att name="NODE_LABEL_COLOR" value="#000000" type="string"/>
      <att name="NODE_CUSTOMGRAPHICS_POSITION_2" value="C,C,c,0.00,0.00" type="string"/>
      <att name="NODE_CUSTOMGRAPHICS_6" value="org.cytoscape.ding.customgraphics.NullCustomGraphics,0,[ Remove Graphics ]," type="string"/>
      <att name="NODE_VISIBLE" value="true" type="string"/>
      <att name="NODE_CUSTOMGRAPHICS_3" value="org.cytoscape.ding.customgraphics.NullCustomGraphics,0,[ Remove Graphics ]," type="string"/>
      <att name="NODE_CUSTOMGRAPHICS_5" value="org.cytoscape.ding.customgraphics.NullCustomGraphics,0,[ Remove Graphics ]," type="string"/>
      <att name="NODE_CUSTOMGRAPHICS_POSITION_4" value="C,C,c,0.00,0.00" type="string"/>
      <att name="NODE_CUSTOMGRAPHICS_POSITION_6" value="C,C,c,0.00,0.00" type="string"/>
      <att name="NODE_CUSTOMGRAPHICS_POSITION_8" value="C,C,c,0.00,0.00" type="string"/>
      <att name="NODE_DEPTH" value="0.0" type="string"/>
      <att name="NODE_CUSTOMGRAPHICS_7" value="org.cytoscape.ding.customgraphics.NullCustomGraphics,0,[ Remove Graphics ]," type="string"/>
      <att name="NODE_LABEL_POSITION" value="C,C,c,0.00,0.00" type="string"/>
      <att name="NODE_CUSTOMGRAPHICS_4" value="org.cytoscape.ding.customgraphics.NullCustomGraphics,0,[ Remove Graphics ]," type="string"/>
      <att name="NODE_CUSTOMGRAPHICS_SIZE_6" value="0.0" type="string"/>
      <att name="NODE_CUSTOMGRAPHICS_SIZE_9" value="0.0" type="string"/>
      <att name="NODE_CUSTOMGRAPHICS_1" value="org.cytoscape.ding.customgraphics.NullCustomGraphics,0,[ Remove Graphics ]," type="string"/>
      <att name="NODE_CUSTOMGRAPHICS_SIZE_2" value="0.0" type="string"/>
      <att name="NODE_BORDER_STROKE" value="SOLID" type="string"/>
      <att name="NODE_CUSTOMGRAPHICS_SIZE_1" value="0.0" type="string"/>
      <att name="NODE_CUSTOMGRAPHICS_POSITION_7" value="C,C,c,0.00,0.00" type="string"/>
      <att name="NODE_CUSTOMGRAPHICS_POSITION_3" value="C,C,c,0.00,0.00" type="string"/>
      <att name="NODE_TOOLTIP" value="" type="string"/>
      <att name="NODE_CUSTOMGRAPHICS_POSITION_9" value="C,C,c,0.00,0.00" type="string"/>
      <att name="NODE_CUSTOMGRAPHICS_SIZE_3" value="0.0" type="string"/>
      <att name="NODE_CUSTOMGRAPHICS_SIZE_5" value="0.0" type="string"/>
      <att name="NODE_LABEL_WIDTH" value="200.0" type="string"/>
      <att name="NODE_CUSTOMGRAPHICS_SIZE_7" value="0.0" type="string"/>
      <att name="NODE_CUSTOMGRAPHICS_8" value="org.cytoscape.ding.customgraphics.NullCustomGraphics,0,[ Remove Graphics ]," type="string"/>
      <att name="NODE_LABEL" value="AR" type="string"/>
      <att name="NODE_CUSTOMGRAPHICS_2" value="org.cytoscape.ding.customgraphics.NullCustomGraphics,0,[ Remove Graphics ]," type="string"/>
      <att name="NODE_BORDER_TRANSPARENCY" value="255" type="string"/>
      <att name="NODE_NESTED_NETWORK_IMAGE_VISIBLE" value="true" type="string"/>
      <att name="NODE_SELECTED" value="false" type="string"/>
      <att name="NODE_SELECTED_PAINT" value="#FFFF00" type="string"/>
      <att name="NODE_LABEL_FONT_FACE" value="Dialog.plain,plain,12" type="string"/>
      <att name="NODE_CUSTOMGRAPHICS_POSITION_1" value="C,C,c,0.00,0.00" type="string"/>
    </graphics>
  </node>
  <node id="1524" label="OLAH">
    <att name="shared name" value="OLAH" type="string"/>
    <att name="name" value="OLAH" type="string"/>
    <att name="selected" value="0" type="boolean"/>
    <att name="isExcludedFromPaths" value="0" type="boolean"/>
    <att name="Matching.Attribute.2" type="list">
      <att name="Matching.Attribute.2" value="OLAH" type="string"/>
    </att>
    <att name="LogFC" value="0.64782" type="real"/>
    <att name="Matching.Attribute" type="list">
      <att name="Matching.Attribute" value="" type="string"/>
    </att>
    <att name="Matching.Attribute.1" type="list">
      <att name="Matching.Attribute.1" value="" type="string"/>
    </att>
    <att name="Nature" value="meta-signature" type="string"/>
    <att name="Type" value="gene" type="string"/>
    <att name="isInPath" value="0" type="boolean" cy:hidden="1"/>
    <graphics width="4.0" x="1441.838567339987" w="70.0" outline="#006699" y="1430.4916729084932" fill="#FF0033" h="30.0" type="ROUND_RECTANGLE" z="0.0">
      <att name="NODE_TRANSPARENCY" value="255" type="string"/>
      <att name="NODE_CUSTOMGRAPHICS_SIZE_8" value="0.0" type="string"/>
      <att name="NODE_CUSTOMGRAPHICS_POSITION_5" value="C,C,c,0.00,0.00" type="string"/>
      <att name="NODE_LABEL_FONT_SIZE" value="12" type="string"/>
      <att name="NODE_LABEL_TRANSPARENCY" value="255" type="string"/>
      <att name="NODE_CUSTOMGRAPHICS_9" value="org.cytoscape.ding.customgraphics.NullCustomGraphics,0,[ Remove Graphics ]," type="string"/>
      <att name="NODE_CUSTOMGRAPHICS_SIZE_4" value="0.0" type="string"/>
      <att name="NODE_LABEL_COLOR" value="#000000" type="string"/>
      <att name="NODE_CUSTOMGRAPHICS_POSITION_2" value="C,C,c,0.00,0.00" type="string"/>
      <att name="NODE_CUSTOMGRAPHICS_6" value="org.cytoscape.ding.customgraphics.NullCustomGraphics,0,[ Remove Graphics ]," type="string"/>
      <att name="NODE_VISIBLE" value="true" type="string"/>
      <att name="NODE_CUSTOMGRAPHICS_3" value="org.cytoscape.ding.customgraphics.NullCustomGraphics,0,[ Remove Graphics ]," type="string"/>
      <att name="NODE_CUSTOMGRAPHICS_5" value="org.cytoscape.ding.customgraphics.NullCustomGraphics,0,[ Remove Graphics ]," type="string"/>
      <att name="NODE_CUSTOMGRAPHICS_POSITION_4" value="C,C,c,0.00,0.00" type="string"/>
      <att name="NODE_CUSTOMGRAPHICS_POSITION_6" value="C,C,c,0.00,0.00" type="string"/>
      <att name="NODE_CUSTOMGRAPHICS_POSITION_8" value="C,C,c,0.00,0.00" type="string"/>
      <att name="NODE_DEPTH" value="0.0" type="string"/>
      <att name="NODE_CUSTOMGRAPHICS_7" value="org.cytoscape.ding.customgraphics.NullCustomGraphics,0,[ Remove Graphics ]," type="string"/>
      <att name="NODE_LABEL_POSITION" value="C,C,c,0.00,0.00" type="string"/>
      <att name="NODE_CUSTOMGRAPHICS_4" value="org.cytoscape.ding.customgraphics.NullCustomGraphics,0,[ Remove Graphics ]," type="string"/>
      <att name="NODE_CUSTOMGRAPHICS_SIZE_6" value="0.0" type="string"/>
      <att name="NODE_CUSTOMGRAPHICS_SIZE_9" value="0.0" type="string"/>
      <att name="NODE_CUSTOMGRAPHICS_1" value="org.cytoscape.ding.customgraphics.NullCustomGraphics,0,[ Remove Graphics ]," type="string"/>
      <att name="NODE_CUSTOMGRAPHICS_SIZE_2" value="0.0" type="string"/>
      <att name="NODE_BORDER_STROKE" value="SOLID" type="string"/>
      <att name="NODE_CUSTOMGRAPHICS_SIZE_1" value="0.0" type="string"/>
      <att name="NODE_CUSTOMGRAPHICS_POSITION_7" value="C,C,c,0.00,0.00" type="string"/>
      <att name="NODE_CUSTOMGRAPHICS_POSITION_3" value="C,C,c,0.00,0.00" type="string"/>
      <att name="NODE_TOOLTIP" value="" type="string"/>
      <att name="NODE_CUSTOMGRAPHICS_POSITION_9" value="C,C,c,0.00,0.00" type="string"/>
      <att name="NODE_CUSTOMGRAPHICS_SIZE_3" value="0.0" type="string"/>
      <att name="NODE_CUSTOMGRAPHICS_SIZE_5" value="0.0" type="string"/>
      <att name="NODE_LABEL_WIDTH" value="200.0" type="string"/>
      <att name="NODE_CUSTOMGRAPHICS_SIZE_7" value="0.0" type="string"/>
      <att name="NODE_CUSTOMGRAPHICS_8" value="org.cytoscape.ding.customgraphics.NullCustomGraphics,0,[ Remove Graphics ]," type="string"/>
      <att name="NODE_LABEL" value="OLAH" type="string"/>
      <att name="NODE_CUSTOMGRAPHICS_2" value="org.cytoscape.ding.customgraphics.NullCustomGraphics,0,[ Remove Graphics ]," type="string"/>
      <att name="NODE_BORDER_TRANSPARENCY" value="255" type="string"/>
      <att name="NODE_NESTED_NETWORK_IMAGE_VISIBLE" value="true" type="string"/>
      <att name="NODE_SELECTED" value="false" type="string"/>
      <att name="NODE_SELECTED_PAINT" value="#FFFF00" type="string"/>
      <att name="NODE_LABEL_FONT_FACE" value="Dialog.plain,plain,12" type="string"/>
      <att name="NODE_CUSTOMGRAPHICS_POSITION_1" value="C,C,c,0.00,0.00" type="string"/>
    </graphics>
  </node>
  <node id="1523" label="DPT">
    <att name="shared name" value="DPT" type="string"/>
    <att name="name" value="DPT" type="string"/>
    <att name="selected" value="0" type="boolean"/>
    <att name="isExcludedFromPaths" value="0" type="boolean"/>
    <att name="Matching.Attribute.2" type="list">
      <att name="Matching.Attribute.2" value="DPT" type="string"/>
    </att>
    <att name="LogFC" value="-0.49359" type="real"/>
    <att name="Matching.Attribute" type="list">
      <att name="Matching.Attribute" value="DPT" type="string"/>
    </att>
    <att name="Matching.Attribute.1" type="list">
      <att name="Matching.Attribute.1" value="DPT" type="string"/>
    </att>
    <att name="Nature" value="meta-signature" type="string"/>
    <att name="Type" value="gene" type="string"/>
    <att name="isInPath" value="0" type="boolean" cy:hidden="1"/>
    <graphics width="4.0" x="1841.0" w="70.0" outline="#006699" y="1179.0" fill="#66FFFF" h="30.0" type="ROUND_RECTANGLE" z="0.0">
      <att name="NODE_TRANSPARENCY" value="255" type="string"/>
      <att name="NODE_CUSTOMGRAPHICS_SIZE_8" value="0.0" type="string"/>
      <att name="NODE_CUSTOMGRAPHICS_POSITION_5" value="C,C,c,0.00,0.00" type="string"/>
      <att name="NODE_LABEL_FONT_SIZE" value="12" type="string"/>
      <att name="NODE_LABEL_TRANSPARENCY" value="255" type="string"/>
      <att name="NODE_CUSTOMGRAPHICS_9" value="org.cytoscape.ding.customgraphics.NullCustomGraphics,0,[ Remove Graphics ]," type="string"/>
      <att name="NODE_CUSTOMGRAPHICS_SIZE_4" value="0.0" type="string"/>
      <att name="NODE_LABEL_COLOR" value="#000000" type="string"/>
      <att name="NODE_CUSTOMGRAPHICS_POSITION_2" value="C,C,c,0.00,0.00" type="string"/>
      <att name="NODE_CUSTOMGRAPHICS_6" value="org.cytoscape.ding.customgraphics.NullCustomGraphics,0,[ Remove Graphics ]," type="string"/>
      <att name="NODE_VISIBLE" value="true" type="string"/>
      <att name="NODE_CUSTOMGRAPHICS_3" value="org.cytoscape.ding.customgraphics.NullCustomGraphics,0,[ Remove Graphics ]," type="string"/>
      <att name="NODE_CUSTOMGRAPHICS_5" value="org.cytoscape.ding.customgraphics.NullCustomGraphics,0,[ Remove Graphics ]," type="string"/>
      <att name="NODE_CUSTOMGRAPHICS_POSITION_4" value="C,C,c,0.00,0.00" type="string"/>
      <att name="NODE_CUSTOMGRAPHICS_POSITION_6" value="C,C,c,0.00,0.00" type="string"/>
      <att name="NODE_CUSTOMGRAPHICS_POSITION_8" value="C,C,c,0.00,0.00" type="string"/>
      <att name="NODE_DEPTH" value="0.0" type="string"/>
      <att name="NODE_CUSTOMGRAPHICS_7" value="org.cytoscape.ding.customgraphics.NullCustomGraphics,0,[ Remove Graphics ]," type="string"/>
      <att name="NODE_LABEL_POSITION" value="C,C,c,0.00,0.00" type="string"/>
      <att name="NODE_CUSTOMGRAPHICS_4" value="org.cytoscape.ding.customgraphics.NullCustomGraphics,0,[ Remove Graphics ]," type="string"/>
      <att name="NODE_CUSTOMGRAPHICS_SIZE_6" value="0.0" type="string"/>
      <att name="NODE_CUSTOMGRAPHICS_SIZE_9" value="0.0" type="string"/>
      <att name="NODE_CUSTOMGRAPHICS_1" value="org.cytoscape.ding.customgraphics.NullCustomGraphics,0,[ Remove Graphics ]," type="string"/>
      <att name="NODE_CUSTOMGRAPHICS_SIZE_2" value="0.0" type="string"/>
      <att name="NODE_BORDER_STROKE" value="SOLID" type="string"/>
      <att name="NODE_CUSTOMGRAPHICS_SIZE_1" value="0.0" type="string"/>
      <att name="NODE_CUSTOMGRAPHICS_POSITION_7" value="C,C,c,0.00,0.00" type="string"/>
      <att name="NODE_CUSTOMGRAPHICS_POSITION_3" value="C,C,c,0.00,0.00" type="string"/>
      <att name="NODE_TOOLTIP" value="" type="string"/>
      <att name="NODE_CUSTOMGRAPHICS_POSITION_9" value="C,C,c,0.00,0.00" type="string"/>
      <att name="NODE_CUSTOMGRAPHICS_SIZE_3" value="0.0" type="string"/>
      <att name="NODE_CUSTOMGRAPHICS_SIZE_5" value="0.0" type="string"/>
      <att name="NODE_LABEL_WIDTH" value="200.0" type="string"/>
      <att name="NODE_CUSTOMGRAPHICS_SIZE_7" value="0.0" type="string"/>
      <att name="NODE_CUSTOMGRAPHICS_8" value="org.cytoscape.ding.customgraphics.NullCustomGraphics,0,[ Remove Graphics ]," type="string"/>
      <att name="NODE_LABEL" value="DPT" type="string"/>
      <att name="NODE_CUSTOMGRAPHICS_2" value="org.cytoscape.ding.customgraphics.NullCustomGraphics,0,[ Remove Graphics ]," type="string"/>
      <att name="NODE_BORDER_TRANSPARENCY" value="255" type="string"/>
      <att name="NODE_NESTED_NETWORK_IMAGE_VISIBLE" value="true" type="string"/>
      <att name="NODE_SELECTED" value="false" type="string"/>
      <att name="NODE_SELECTED_PAINT" value="#FFFF00" type="string"/>
      <att name="NODE_LABEL_FONT_FACE" value="Dialog.plain,plain,12" type="string"/>
      <att name="NODE_CUSTOMGRAPHICS_POSITION_1" value="C,C,c,0.00,0.00" type="string"/>
    </graphics>
  </node>
  <node id="1522" label="JUN">
    <att name="shared name" value="JUN" type="string"/>
    <att name="name" value="JUN" type="string"/>
    <att name="selected" value="0" type="boolean"/>
    <att name="isExcludedFromPaths" value="0" type="boolean"/>
    <att name="Matching.Attribute.2" type="list">
      <att name="Matching.Attribute.2" value="JUN" type="string"/>
    </att>
    <att name="LogFC" type="real"/>
    <att name="Matching.Attribute" type="list">
      <att name="Matching.Attribute" value="JUN" type="string"/>
    </att>
    <att name="Matching.Attribute.1" type="list">
      <att name="Matching.Attribute.1" value="JUN" type="string"/>
    </att>
    <att name="Nature" value="Interactant" type="string"/>
    <att name="Type" value="TF" type="string"/>
    <att name="isInPath" value="0" type="boolean" cy:hidden="1"/>
    <graphics width="4.0" x="1579.0" w="70.0" outline="#33FF00" y="1276.0" fill="#99FF00" h="30.0" type="OCTAGON" z="0.0">
      <att name="NODE_TRANSPARENCY" value="255" type="string"/>
      <att name="NODE_CUSTOMGRAPHICS_SIZE_8" value="0.0" type="string"/>
      <att name="NODE_CUSTOMGRAPHICS_POSITION_5" value="C,C,c,0.00,0.00" type="string"/>
      <att name="NODE_LABEL_FONT_SIZE" value="12" type="string"/>
      <att name="NODE_LABEL_TRANSPARENCY" value="255" type="string"/>
      <att name="NODE_CUSTOMGRAPHICS_9" value="org.cytoscape.ding.customgraphics.NullCustomGraphics,0,[ Remove Graphics ]," type="string"/>
      <att name="NODE_CUSTOMGRAPHICS_SIZE_4" value="0.0" type="string"/>
      <att name="NODE_LABEL_COLOR" value="#000000" type="string"/>
      <att name="NODE_CUSTOMGRAPHICS_POSITION_2" value="C,C,c,0.00,0.00" type="string"/>
      <att name="NODE_CUSTOMGRAPHICS_6" value="org.cytoscape.ding.customgraphics.NullCustomGraphics,0,[ Remove Graphics ]," type="string"/>
      <att name="NODE_VISIBLE" value="true" type="string"/>
      <att name="NODE_CUSTOMGRAPHICS_3" value="org.cytoscape.ding.customgraphics.NullCustomGraphics,0,[ Remove Graphics ]," type="string"/>
      <att name="NODE_CUSTOMGRAPHICS_5" value="org.cytoscape.ding.customgraphics.NullCustomGraphics,0,[ Remove Graphics ]," type="string"/>
      <att name="NODE_CUSTOMGRAPHICS_POSITION_4" value="C,C,c,0.00,0.00" type="string"/>
      <att name="NODE_CUSTOMGRAPHICS_POSITION_6" value="C,C,c,0.00,0.00" type="string"/>
      <att name="NODE_CUSTOMGRAPHICS_POSITION_8" value="C,C,c,0.00,0.00" type="string"/>
      <att name="NODE_DEPTH" value="0.0" type="string"/>
      <att name="NODE_CUSTOMGRAPHICS_7" value="org.cytoscape.ding.customgraphics.NullCustomGraphics,0,[ Remove Graphics ]," type="string"/>
      <att name="NODE_LABEL_POSITION" value="C,C,c,0.00,0.00" type="string"/>
      <att name="NODE_CUSTOMGRAPHICS_4" value="org.cytoscape.ding.customgraphics.NullCustomGraphics,0,[ Remove Graphics ]," type="string"/>
      <att name="NODE_CUSTOMGRAPHICS_SIZE_6" value="0.0" type="string"/>
      <att name="NODE_CUSTOMGRAPHICS_SIZE_9" value="0.0" type="string"/>
      <att name="NODE_CUSTOMGRAPHICS_1" value="org.cytoscape.ding.customgraphics.NullCustomGraphics,0,[ Remove Graphics ]," type="string"/>
      <att name="NODE_CUSTOMGRAPHICS_SIZE_2" value="0.0" type="string"/>
      <att name="NODE_BORDER_STROKE" value="SOLID" type="string"/>
      <att name="NODE_CUSTOMGRAPHICS_SIZE_1" value="0.0" type="string"/>
      <att name="NODE_CUSTOMGRAPHICS_POSITION_7" value="C,C,c,0.00,0.00" type="string"/>
      <att name="NODE_CUSTOMGRAPHICS_POSITION_3" value="C,C,c,0.00,0.00" type="string"/>
      <att name="NODE_TOOLTIP" value="" type="string"/>
      <att name="NODE_CUSTOMGRAPHICS_POSITION_9" value="C,C,c,0.00,0.00" type="string"/>
      <att name="NODE_CUSTOMGRAPHICS_SIZE_3" value="0.0" type="string"/>
      <att name="NODE_CUSTOMGRAPHICS_SIZE_5" value="0.0" type="string"/>
      <att name="NODE_LABEL_WIDTH" value="200.0" type="string"/>
      <att name="NODE_CUSTOMGRAPHICS_SIZE_7" value="0.0" type="string"/>
      <att name="NODE_CUSTOMGRAPHICS_8" value="org.cytoscape.ding.customgraphics.NullCustomGraphics,0,[ Remove Graphics ]," type="string"/>
      <att name="NODE_LABEL" value="JUN" type="string"/>
      <att name="NODE_CUSTOMGRAPHICS_2" value="org.cytoscape.ding.customgraphics.NullCustomGraphics,0,[ Remove Graphics ]," type="string"/>
      <att name="NODE_BORDER_TRANSPARENCY" value="255" type="string"/>
      <att name="NODE_NESTED_NETWORK_IMAGE_VISIBLE" value="true" type="string"/>
      <att name="NODE_SELECTED" value="false" type="string"/>
      <att name="NODE_SELECTED_PAINT" value="#FFFF00" type="string"/>
      <att name="NODE_LABEL_FONT_FACE" value="Dialog.plain,plain,12" type="string"/>
      <att name="NODE_CUSTOMGRAPHICS_POSITION_1" value="C,C,c,0.00,0.00" type="string"/>
    </graphics>
  </node>
  <node id="1521" label="TMEM176A">
    <att name="shared name" value="TMEM176A" type="string"/>
    <att name="name" value="TMEM176A" type="string"/>
    <att name="selected" value="0" type="boolean"/>
    <att name="isExcludedFromPaths" value="0" type="boolean"/>
    <att name="Matching.Attribute.2" type="list">
      <att name="Matching.Attribute.2" value="TMEM176A" type="string"/>
    </att>
    <att name="LogFC" value="-0.54309" type="real"/>
    <att name="Matching.Attribute" type="list">
      <att name="Matching.Attribute" value="" type="string"/>
    </att>
    <att name="Matching.Attribute.1" type="list">
      <att name="Matching.Attribute.1" value="" type="string"/>
    </att>
    <att name="Nature" value="meta-signature" type="string"/>
    <att name="Type" value="gene" type="string"/>
    <att name="isInPath" value="0" type="boolean" cy:hidden="1"/>
    <graphics width="4.0" x="1226.361898300027" w="70.0" outline="#006699" y="1080.921400553614" fill="#00CCFF" h="30.0" type="ROUND_RECTANGLE" z="0.0">
      <att name="NODE_TRANSPARENCY" value="255" type="string"/>
      <att name="NODE_CUSTOMGRAPHICS_SIZE_8" value="0.0" type="string"/>
      <att name="NODE_CUSTOMGRAPHICS_POSITION_5" value="C,C,c,0.00,0.00" type="string"/>
      <att name="NODE_LABEL_FONT_SIZE" value="12" type="string"/>
      <att name="NODE_LABEL_TRANSPARENCY" value="255" type="string"/>
      <att name="NODE_CUSTOMGRAPHICS_9" value="org.cytoscape.ding.customgraphics.NullCustomGraphics,0,[ Remove Graphics ]," type="string"/>
      <att name="NODE_CUSTOMGRAPHICS_SIZE_4" value="0.0" type="string"/>
      <att name="NODE_LABEL_COLOR" value="#000000" type="string"/>
      <att name="NODE_CUSTOMGRAPHICS_POSITION_2" value="C,C,c,0.00,0.00" type="string"/>
      <att name="NODE_CUSTOMGRAPHICS_6" value="org.cytoscape.ding.customgraphics.NullCustomGraphics,0,[ Remove Graphics ]," type="string"/>
      <att name="NODE_VISIBLE" value="true" type="string"/>
      <att name="NODE_CUSTOMGRAPHICS_3" value="org.cytoscape.ding.customgraphics.NullCustomGraphics,0,[ Remove Graphics ]," type="string"/>
      <att name="NODE_CUSTOMGRAPHICS_5" value="org.cytoscape.ding.customgraphics.NullCustomGraphics,0,[ Remove Graphics ]," type="string"/>
      <att name="NODE_CUSTOMGRAPHICS_POSITION_4" value="C,C,c,0.00,0.00" type="string"/>
      <att name="NODE_CUSTOMGRAPHICS_POSITION_6" value="C,C,c,0.00,0.00" type="string"/>
      <att name="NODE_CUSTOMGRAPHICS_POSITION_8" value="C,C,c,0.00,0.00" type="string"/>
      <att name="NODE_DEPTH" value="0.0" type="string"/>
      <att name="NODE_CUSTOMGRAPHICS_7" value="org.cytoscape.ding.customgraphics.NullCustomGraphics,0,[ Remove Graphics ]," type="string"/>
      <att name="NODE_LABEL_POSITION" value="C,C,c,0.00,0.00" type="string"/>
      <att name="NODE_CUSTOMGRAPHICS_4" value="org.cytoscape.ding.customgraphics.NullCustomGraphics,0,[ Remove Graphics ]," type="string"/>
      <att name="NODE_CUSTOMGRAPHICS_SIZE_6" value="0.0" type="string"/>
      <att name="NODE_CUSTOMGRAPHICS_SIZE_9" value="0.0" type="string"/>
      <att name="NODE_CUSTOMGRAPHICS_1" value="org.cytoscape.ding.customgraphics.NullCustomGraphics,0,[ Remove Graphics ]," type="string"/>
      <att name="NODE_CUSTOMGRAPHICS_SIZE_2" value="0.0" type="string"/>
      <att name="NODE_BORDER_STROKE" value="SOLID" type="string"/>
      <att name="NODE_CUSTOMGRAPHICS_SIZE_1" value="0.0" type="string"/>
[truncated: 22,971,390 more chars]
