# Supplementary material for: An Integrative Analysis of Preeclampsia Based on the Construction of an Extended Composite Network Featuring Protein-Protein Physical Interactions and Transcriptional Relationships
Source: PLoS One. 2016 Nov 1;11(11):e0165849. doi: 10.1371/journal.pone.0165849 (PMC5089765; doi:10.1371/journal.pone.0165849)
Supplement: S1 Table — (XLSX) [file pone.0165849.s004.xlsx]

## Sheet: DEGs
Gene Symbol	Description	Average Log2 FC	Adjusted P-value
LEP	leptin	3.1759	0
FSTL3	follistatin like 3	1.8001	0
CRH	corticotropin releasing hormone	1.6621	0
LHB	luteinizing hormone beta polypeptide	1.4894	0
INHA	inhibin alpha	1.3932	0
PAPPA2	pappalysin 2	1.3161	0
TREM1	triggering receptor expressed on myeloid cells 1	1.2258	0
COL17A1	collagen type XVII alpha 1	1.1821	0
HK2	hexokinase 2	1.1756	0
FLT1	fms related tyrosine kinase 1	1.0882	0
EBI3	Epstein-Barr virus induced 3	1.0612	0
SLCO2A1	solute carrier organic anion transporter family member 2A1	1.0516	0
SIGLEC6	sialic acid binding Ig like lectin 6	1.0466	0
ENG	endoglin	1.042	0
BHLHE40	basic helix-loop-helix family member e40	0.99622	0
INHBA	inhibin beta A	0.9923	0
HTRA1	HtrA serine peptidase 1	0.96485	0
DIO2	deiodinase. iodothyronine. type II	0.95313	0
TPBG	trophoblast glycoprotein	0.9438	0
BCL6	B-cell CLL/lymphoma 6	0.93008	0
SASH1	SAM and SH3 domain containing 1	0.91198	0
SPAG4	sperm associated antigen 4	0.90938	0
PRG2	peroxidasin	0.90303	0
QPCT	glutaminyl-peptide cyclotransferase	0.89415	0
NDRG1	N-myc downstream regulated 1	0.89102	0
CST6	cystatin E/M	0.85123	0
PROCR	protein C receptor	0.81829	0
NEK11	NIMA related kinase 11	0.81551	0
SYDE1	synapse defective 1. Rho GTPase. homolog 1 (C. elegans)	0.8101	0
ADAM12	ADAM metallopeptidase domain 12	0.79178	0
HILPDA	hypoxia inducible lipid droplet associated	0.75499	0
SLC35F2	solute carrier family 35 member F2	0.72973	0
CA4	carbonic anhydrase 4	0.70856	0
LIMD1	LIM domains containing 1	0.70832	0
CORO2A	coronin 2A	0.70746	0
KIF2A	kinesin heavy chain member 2A	0.70219	0
LRRC1	leucine rich repeat containing 1	0.69725	0
CYP11A1	cytochrome P450 family 11 subfamily A member 1	0.69372	0
TMEM45A	transmembrane protein 45A	0.68242	0
ASCL2	achaete-scute family bHLH transcription factor 2	0.67337	0
MMP11	matrix metallopeptidase 11	0.66046	0
INSIG1	insulin induced gene 1	0.65949	0
ERO1L	endoplasmic reticulum oxidoreductase alpha	0.65431	0
OLAH	oleoyl-ACP hydrolase	0.64782	0
SPTLC3	serine palmitoyltransferase long chain base subunit 3	0.64124	0
SCARB1	scavenger receptor class B member 1	0.64082	0
MFAP5	microfibrillar associated protein 5	0.6395	0
EPS8L1	EPS8 like 1	0.63505	0
NTRK2	neurotrophic tyrosine kinase receptor type 2	0.63439	0.0032491
ITGA5	integrin subunit alpha 5	0.62953	0
NRIP1	nuclear receptor interacting protein 1	0.62759	0
PAM	MYC binding protein 2. E3 ubiquitin protein ligase	0.62178	0
SLC6A8	solute carrier family 6 member 8	0.61634	0
SFXN3	sideroflexin 3	0.61231	0
ARHGEF4	Rho guanine nucleotide exchange factor 4	0.60909	0
MAN1C1	mannosidase alpha class 1C member 1	0.60834	0
NEURL	neuralized E3 ubiquitin protein ligase 1	0.60505	0
SLC16A3	solute carrier family 16 member 3	0.60384	0
HEXB	hexosaminidase subunit beta	0.60106	0
ASTE1	asteroid homolog 1 (Drosophila)	0.5971	0
GREM2	gremlin 2. DAN family BMP antagonist	0.59699	0
PPL	periplakin	0.59395	0
INSL4	insulin like 4	0.58929	0
ARNT2	aryl hydrocarbon receptor nuclear translocator 2	0.58174	0
EFHD1	EF-hand domain family member D1	0.57771	0
TUBA4A	tubulin alpha 4a	0.57677	0
PLA2G16	phospholipase A2 group XVI	0.56709	0
SH3PXD2A	SH3 and PX domains 2A	0.55888	0
GUCA2A	guanylate cyclase activator 2A	0.5569	0
HMGB3	high mobility group box 3	0.55238	0
CYP2J2	cytochrome P450 family 2 subfamily J member 2	0.54796	0
FLNB	filamin B	0.54215	0
PSG9	pregnancy specific beta-1-glycoprotein 9	0.54102	0.0039655
ZNF175	zinc finger protein 175	0.53805	0
TREML2	triggering receptor expressed on myeloid cells like 2	0.53321	0
QSOX1	quiescin sulfhydryl oxidase 1	0.53297	0
NLRP2	NLR family. pyrin domain containing 2	0.53277	0
LAD1	ladinin 1	0.53171	0.0040956
CBR1	carbonyl reductase 1	0.52812	0
SERPINB9	serpin peptidase inhibitor. clade B (ovalbumin). member 9	0.52717	0
CBLB	Cbl proto-oncogene B. E3 ubiquitin protein ligase	0.52423	0
PSG6	pregnancy specific beta-1-glycoprotein 6	0.52322	0
SERPINE1	serpin peptidase inhibitor. clade E (nexin. plasminogen activator inhibitor type 1). member 1	0.52289	0
RASSF7	Ras association domain family member 7	0.52048	0
LYN	LYN proto-oncogene. Src family tyrosine kinase	0.51608	0
DUSP1	dual specificity phosphatase 1	0.51217	0
PRRG1	proline rich Gla (G-carboxyglutamic acid) 1	0.51193	0
RAB25	RAB25. member RAS oncogene family	0.5053	0
CLIC3	chloride intracellular channel 3	0.5051	0
CDA	cytidine deaminase	0.50488	0
HSD3B1	hydroxy-delta-5-steroid dehydrogenase. 3 beta- and steroid delta-isomerase 1	0.50172	0.027765
GADD45G	growth arrest and DNA damage inducible gamma	0.5016	0
CYP26A1	cytochrome P450 family 26 subfamily A member 1	0.50086	0
SCD	stearoyl-CoA desaturase (delta-9-desaturase)	0.49828	0
CYP19A1	cytochrome P450 family 19 subfamily A member 1	0.49447	0
CCL8	C-C motif chemokine ligand 8	0.49219	0
FOS	FBJ murine osteosarcoma viral oncogene homolog	0.48783	0
PSG2	pregnancy specific beta-1-glycoprotein 2	0.48708	0
PIK3CB	phosphatidylinositol-4.5-bisphosphate 3-kinase catalytic subunit beta	0.48673	0
SNX10	sorting nexin 10	0.48121	0
SLC2A1	solute carrier family 2 member 1	0.48028	0
ILVBL	ilvB (bacterial acetolactate synthase)-like	0.47858	0
SH3BP5	SH3-domain binding protein 5	0.47645	0
BCAR3	breast cancer anti-estrogen resistance 3	0.47597	0
SCNN1B	sodium channel epithelial 1 beta subunit	0.47544	0
STS	steroid sulfatase (microsomal). isozyme S	0.47507	0
CCBP2	atypical chemokine receptor 4	0.47478	0
HPCAL1	hippocalcin like 1	0.47256	0
CXCR6	C-X-C motif chemokine receptor 6	0.47011	0
TECR	trans-2.3-enoyl-CoA reductase	0.46231	0
TCL6	T-cell leukemia/lymphoma 6 (non-protein coding)	0.46216	0
MXI1	MAX interactor 1. dimerization protein	0.46126	0.0071212
CDCP1	CUB domain containing protein 1	0.45953	0
FLT4	fms related tyrosine kinase 4	0.45861	0
AQP1	aquaporin 1 (Colton blood group)	0.45578	0
KIAA0182	Gse1 coiled-coil protein	0.44895	0
GLRX	glutaredoxin	0.44513	0
TNFAIP2	TNF alpha induced protein 2	0.44476	0
MTMR4	myotubularin related protein 4	0.44472	0
SEMA4C	semaphorin 4C	0.44409	0
RFK	riboflavin kinase	0.44267	0.001378
PLEKHA6	pleckstrin homology domain containing A6	0.44138	0
TRIM29	tripartite motif containing 29	0.44138	0
IGSF3	immunoglobulin superfamily member 3	0.44125	0.00011765
TFPI	tissue factor pathway inhibitor	0.43747	0
P4HA1	prolyl 4-hydroxylase subunit alpha 1	0.43451	0
KRT81	keratin 81	0.43359	0
DLX5	distal-less homeobox 5	0.43323	0
ENTPD1	ectonucleoside triphosphate diphosphohydrolase 1	0.42959	0
LAIR2	leukocyte associated immunoglobulin like receptor 2	0.42957	0
KLF4	Kruppel-like factor 4 (gut)	0.42942	0
LDHA	lactate dehydrogenase A	0.42529	0
PKP2	plakophilin 2	0.42422	0.0015595
EFNB1	ephrin-B1	0.4227	0
ATP2C2	ATPase secretory pathway Ca2+ transporting 2	0.42136	0
ARID3A	AT-rich interaction domain 3A	0.41982	0
SLC2A3	solute carrier family 2 member 3	0.41977	0
CFB	complement factor B	0.41967	0
EGLN3	egl-9 family hypoxia-inducible factor 3	0.41806	0
NUCB2	nucleobindin 2	0.41747	0
JUNB	jun B proto-oncogene	0.41469	0
CDO1	cysteine dioxygenase type 1	0.41263	0
STEAP4	STEAP4 metalloreductase	0.40772	0.00042463
TGFB1	transforming growth factor beta 1	0.40178	0.014275
OCRL	oculocerebrorenal syndrome of Lowe	0.39844	0
TFAP2A	transcription factor AP-2 alpha (activating enhancer binding protein 2 alpha)	0.3975	0.0017375
MIF	S100 calcium binding protein A9	0.39548	0
CRIP2	cysteine rich protein 2	0.39522	0
MID1	midline 1	0.39478	0.0013837
ELF3	E74 like ETS transcription factor 3	0.39015	0.019389
TRIP10	thyroid hormone receptor interactor 10	0.38995	0
FOSB	FBJ murine osteosarcoma viral oncogene homolog B	0.3875	0
KIT	KIT proto-oncogene receptor tyrosine kinase	0.38722	0
DSCR4	Down syndrome critical region 4	0.38609	0
SEMA7A	semaphorin 7A (John Milton Hagen blood group)	0.38598	0
ANO1	anoctamin 1	0.38389	0.00011682
TRIM24	tripartite motif containing 24	0.3823	0
ZNF614	zinc finger protein 614	0.38037	0.0097004
NOS3	nitric oxide synthase 3	0.37914	0
S100A14	S100 calcium binding protein A14	0.37831	0.0034111
IL1R2	interleukin 1 receptor type 2	0.3764	0
GFOD2	glucose-fructose oxidoreductase domain containing 2	0.37624	0
SLC7A4	solute carrier family 7 member 4	0.37622	0.00012438
DSP	desmoplakin	0.3744	0.02156
HES1	hes family bHLH transcription factor 1	0.37198	0
BMP1	bone morphogenetic protein 1	0.36989	0
GPR126	adhesion G protein-coupled receptor G6	0.36743	0
PLEC	plectin	0.36691	0.00011792
SRI	sorcin	0.36548	0.010545
SIPA1L1	signal-induced proliferation-associated 1 like 1	0.36478	0
FKBP2	FK506 binding protein 2	0.36379	0
DCP2	decapping mRNA 2	0.3634	0
S100A6	S100 calcium binding protein A6	0.36317	0
ARHGEF16	Rho guanine nucleotide exchange factor 16	0.36309	0
BCORL1	BCL6 corepressor-like 1	0.3605	0
PAK3	p21 protein (Cdc42/Rac)-activated kinase 3	0.36041	0.019714
AMD1	adenosylmethionine decarboxylase 1	0.35849	0.0048934
MLPH	melanophilin	0.3575	0
GRN	granulin	0.35643	0
PLCL2	phospholipase C like 2	0.35483	0.0056634
SLC11A1	solute carrier family 11 member 1	0.35468	0
NT5E	5'-nucleotidase ecto	0.35299	0
FAM184A	family with sequence similarity 184 member A	0.35272	0
PHYHIP	phytanoyl-CoA 2-hydroxylase interacting protein	0.35199	0
PDLIM4	PDZ and LIM domain 4	0.34988	0.00011338
GPX3	glutathione peroxidase 3	0.3495	0
VTCN1	V-set domain containing T cell activation inhibitor 1	0.34878	0
CSNK2A2	casein kinase 2 alpha 2	0.34663	0
JUP	junction plakoglobin	0.34292	0
MAFF	v-maf avian musculoaponeurotic fibrosarcoma oncogene homolog F	0.33947	0.0024725
OBSCN	obscurin. cytoskeletal calmodulin and titin-interacting RhoGEF	0.33944	0
IER5	immediate early response 5	0.33884	0.0010204
SREBF1	sterol regulatory element binding transcription factor 1	0.33849	0.0072289
MYOF	myoferlin	0.3357	0
CLC	Charcot-Leyden crystal galectin	0.33443	0
IL1RAP	interleukin 1 receptor accessory protein	0.33338	0
FMNL1	formin like 1	0.3333	0.0040448
PFKP	phosphofructokinase. platelet	0.33274	0
CEBPA	CCAAT/enhancer binding protein alpha	0.33265	0
RAB17	RAB17. member RAS oncogene family	0.33217	0
CLDN3	claudin 3	0.33151	0.00011628
GM2A	GM2 ganglioside activator	0.3313	0.00033408
LYPD3	LY6/PLAUR domain containing 3	0.32895	0
HSPA6	heat shock protein family A (Hsp70) member 6	0.3278	0
CNNM4	cyclin and CBS domain divalent metal cation transport mediator 4	0.32477	0.00042373
FLVCR2	feline leukemia virus subgroup C cellular receptor family member 2	0.32455	0
LY6G6C	lymphocyte antigen 6 complex. locus G6C	0.32438	0
CLDN5	claudin 5	0.32432	0
ZCCHC2	zinc finger CCHC-type containing 2	0.32399	0.0045042
PRSS8	protease. serine 8	0.32085	0.00012048
WFS1	wolframin ER transmembrane glycoprotein	0.32053	0
FANCE	Fanconi anemia complementation group E	0.32022	0
HGF	hepatocyte growth factor	-0.32145	0.00039185
MFGE8	milk fat globule-EGF factor 8 protein	-0.32485	0.00017637
FGF7	fibroblast growth factor 7	-0.32577	0.012352
LCP1	lymphocyte cytosolic protein 1 (L-plastin)	-0.32617	0
CCDC102B	coiled-coil domain containing 102B	-0.32646	0.020663
CASK	calcium/calmodulin-dependent serine protein kinase (MAGUK family)	-0.32688	0.0049129
CASP1	caspase 1	-0.32697	0.024104
SLC7A7	solute carrier family 7 member 7	-0.32821	0
PHLDB1	pleckstrin homology like domain family B member 1	-0.33034	0.0003962
ADAP2	ArfGAP with dual PH domains 2	-0.33109	0.0048811
FXYD3	FXYD domain containing ion transport regulator 3	-0.33442	0
GOT1	glutamic-oxaloacetic transaminase 1. soluble	-0.33496	0
COL21A1	collagen type XXI alpha 1	-0.33674	0.00074738
AGL	amylo-alpha-1. 6-glucosidase. 4-alpha-glucanotransferase	-0.33809	0.026648
WNT5A	Wnt family member 5A	-0.33859	0.00019048
LYVE1	lymphatic vessel endothelial hyaluronan receptor 1	-0.33894	0
TKT	discoidin domain receptor tyrosine kinase 2	-0.3394	0
ISL1	ISL LIM homeobox 1	-0.34054	0
TBXAS1	thromboxane A synthase 1	-0.34219	0
ANGPTL2	angiopoietin like 2	-0.34328	0
AFF2	AF4/FMR2 family member 2	-0.34357	0.0015043
PMAIP1	phorbol-12-myristate-13-acetate-induced protein 1	-0.34419	0
RGS10	regulator of G-protein signaling 10	-0.34436	0
SLCO2B1	solute carrier organic anion transporter family member 2B1	-0.34514	0
ATP8B4	ATPase phospholipid transporting 8B4 (putative)	-0.34722	0.00040258
NES	nestin	-0.34772	0
PKNOX2	PBX/knotted 1 homeobox 2	-0.34883	0
RIMS3	regulating synaptic membrane exocytosis 3	-0.34913	0
IGF1	insulin like growth factor 1	-0.34929	0.01501
PIR	pirin	-0.35091	0
BMPER	BMP binding endothelial regulator	-0.35294	0.026397
SYNPO2L	synaptopodin 2 like	-0.35495	0
CYBB	cytochrome b-245. beta polypeptide	-0.35648	0
MSC	musculin	-0.35693	0.00095448
LAMC3	laminin subunit gamma 3	-0.35809	0
SLC22A3	solute carrier family 22 member 3	-0.3589	0.0016429
ADCY7	adenylate cyclase 7	-0.35924	0
ADCY3	adenylate cyclase 3	-0.35942	0
PTGER2	prostaglandin E receptor 2	-0.36227	0
CYSLTR1	cysteinyl leukotriene receptor 1	-0.36314	0.0063183
BIN1	bridging integrator 1	-0.36331	0
MS4A4A	membrane spanning 4-domains A4A	-0.36497	0.00039683
SH3BGRL	SH3 domain binding glutamate rich protein like	-0.36565	0
FCER1G	Fc fragment of IgE receptor Ig	-0.3673	0
RCAN1	regulator of calcineurin 1	-0.36776	0
GSTA3	glutathione S-transferase alpha 3	-0.36858	0
RGL1	ral guanine nucleotide dissociation stimulator like 1	-0.36879	0
NRCAM	neuronal cell adhesion molecule	-0.37042	0
SCN9A	sodium voltage-gated channel alpha subunit 9	-0.37065	0.00761
PMP22	peroxisomal membrane protein 2	-0.37399	0
C4BPB	complement component 4 binding protein beta	-0.37476	0.029855
F3	coagulation factor III. tissue factor	-0.37624	0.00033058
RENBP	renin binding protein	-0.37751	0
LDHB	lactate dehydrogenase B	-0.38195	0
SEPP1	selenoprotein P. plasma. 1	-0.38237	0
PRKAR1A	protein kinase cAMP-dependent type I regulatory subunit alpha	-0.38374	0
FKBP5	FK506 binding protein 5	-0.38493	0
MKL2	MKL1/myocardin like 2	-0.38589	0
NCF2	neutrophil cytosolic factor 2	-0.38724	0.00018083
TAGLN	transgelin	-0.38821	0
CD248	CD248 molecule	-0.38822	0
NDN	necdin. MAGE family member	-0.38999	0
GUCY1A3	guanylate cyclase 1. soluble. alpha 3	-0.39176	0
PAPSS2	3'-phosphoadenosine 5'-phosphosulfate synthase 2	-0.39254	0.0051298
VCAM1	vascular cell adhesion molecule 1	-0.3927	0
COL1A1	collagen type I alpha 1	-0.39346	0
ANTXR1	anthrax toxin receptor 1	-0.39775	0
SLC1A1	solute carrier family 1 member 1	-0.39854	0
FAM198B	family with sequence similarity 198 member B	-0.39886	0.00019084
RASL12	RAS like family 12	-0.40317	0
TXNRD1	thioredoxin reductase 1	-0.40437	0
GHR	growth hormone receptor	-0.40458	0
SERPINF1	serpin peptidase inhibitor. clade F (alpha-2 antiplasmin. pigment epithelium derived factor). member 1	-0.40594	0.031289
CYP1B1	cytochrome P450 family 1 subfamily B member 1	-0.40723	0
ACTA2	actin. alpha 2. smooth muscle. aorta	-0.41016	0
CPS1	cytochrome P450 family 21 subfamily A member 2	-0.41164	0
PDGFD	platelet derived growth factor D	-0.41252	0
ZBTB16	zinc finger and BTB domain containing 16	-0.41283	0
TIMP4	TIMP metallopeptidase inhibitor 4	-0.41386	0.00017575
SLC27A2	solute carrier family 27 member 2	-0.4142	0
MAF	v-maf avian musculoaponeurotic fibrosarcoma oncogene homolog	-0.41452	0
ZNF185	zinc finger protein 185 (LIM domain)	-0.41546	0
CCND2	cyclin D2	-0.41846	0
AIF1	allograft inflammatory factor 1	-0.41932	0
TCF21	transcription factor 21	-0.41975	0
AGTR1	angiotensin II receptor type 1	-0.41985	0
PLTP	phospholipid transfer protein	-0.42027	0
MXRA5	matrix-remodelling associated 5	-0.4225	0
GATM	glycine amidinotransferase	-0.42403	0
COL6A2	collagen type VI alpha 2	-0.42647	0
FMOD	fibromodulin	-0.4269	0
SOD1	superoxide dismutase 1. soluble	-0.43049	0
PRRX1	paired related homeobox 1	-0.43363	0.012527
ABCA8	ATP binding cassette subfamily A member 8	-0.43937	0
SLC26A2	solute carrier family 26 member 2	-0.43942	0
CYTL1	cytokine like 1	-0.44256	0
FAP	fibroblast activation protein alpha	-0.44446	0.018874
IGSF6	immunoglobulin superfamily member 6	-0.44569	0
RARRES2	retinoic acid receptor responder 2	-0.44574	0
COL1A2	collagen type I alpha 2	-0.44639	0
WLS	wntless Wnt ligand secretion mediator	-0.4475	0
CTSC	cathepsin C	-0.45185	0
FOLR2	folate receptor 2 (fetal)	-0.45301	0
ZC2HC1A	zinc finger C2HC-type containing 1A	-0.45707	0
NREP	neuronal regeneration related protein	-0.45709	0
GCLM	glutamate-cysteine ligase modifier subunit	-0.45969	0
EGFL6	EGF like domain multiple 6	-0.46283	0
SLIT2	slit guidance ligand 2	-0.46446	0.00040323
WFDC1	WAP four-disulfide core domain 1	-0.46493	0
DPYSL3	dihydropyrimidinase like 3	-0.46629	0
KCNK3	potassium two pore domain channel subfamily K member 3	-0.46742	0
KL	klotho	-0.46912	0
NPL	N-acetylneuraminate pyruvate lyase (dihydrodipicolinate synthase)	-0.46995	0
NNMT	nicotinamide N-methyltransferase	-0.47182	0
PROM1	prominin 1	-0.47363	0
CDH11	cadherin 11	-0.47614	0
CHN1	chimerin 1	-0.47895	0
HAPLN1	hyaluronan and proteoglycan link protein 1	-0.48153	0
APOD	apolipoprotein D	-0.48393	0
COL6A3	collagen type VI alpha 3	-0.4845	0
SLC19A3	solute carrier family 19 member 3	-0.48625	0
PDGFRA	platelet derived growth factor receptor alpha	-0.48954	0
DPT	dermatopontin	-0.49359	0
IL1RL1	interleukin 1 receptor like 1	-0.50516	0
PAMR1	peptidase domain containing associated with muscle regeneration 1	-0.50628	0
COL6A1	collagen type VI alpha 1	-0.51195	0
FBLN5	fibulin 5	-0.51501	0
ENPP2	ectonucleotide pyrophosphatase/phosphodiesterase 2	-0.51812	0
VSIG4	V-set and immunoglobulin domain containing 4	-0.5195	0
BMP5	bone morphogenetic protein 5	-0.52033	0
PTPRD	protein tyrosine phosphatase. receptor type D	-0.52063	0
ALDH1A1	aldehyde dehydrogenase 1 family member A1	-0.53877	0
TMEM176A	transmembrane protein 176A	-0.54309	0
MAP1LC3C	microtubule associated protein 1 light chain 3 gamma	-0.54712	0
CLDN16	claudin 16	-0.55277	0
CFD	complement factor D (adipsin)	-0.553	0
HIGD1B	HIG1 hypoxia inducible domain family member 1B	-0.55668	0
SRPX2	sushi repeat containing protein. X-linked 2	-0.56696	0
SRPX	sushi repeat containing protein. X-linked	-0.56899	0
LAMA2	laminin subunit alpha 2	-0.58157	0
ENPP1	ectonucleotide pyrophosphatase/phosphodiesterase 1	-0.59745	0
WNT2	Wnt family member 2	-0.60716	0
PDPN	podoplanin	-0.6084	0
CXCL14	C-X-C motif chemokine ligand 14	-0.6128	0
ACTG2	actin. gamma 2. smooth muscle. enteric	-0.6173	0
LEPREL1	prolyl 3-hydroxylase 2	-0.62159	0
BHLHE41	basic helix-loop-helix family member e41	-0.63273	0
HSD17B1	hydroxysteroid (17-beta) dehydrogenase 1	-0.63386	0
F13A1	coagulation factor XIII A chain	-0.64348	0
NR2F1	nuclear receptor subfamily 2 group F member 1	-0.64491	0
MMP1	matrix metallopeptidase 1	-0.65618	0
PCOLCE	procollagen C-endopeptidase enhancer	-0.66103	0
CADM3	cell adhesion molecule 3	-0.71363	0
SLC16A10	solute carrier family 16 member 10	-0.72114	0
SLAMF1	signaling lymphocytic activation molecule family member 1	-0.75026	0
CLDN1	claudin 1	-0.75622	0
SPP1	secreted phosphoprotein 1	-0.77154	0
